# Supplementary material for: Prediction of disease-related metabolites using bi-random walks
Source: PLoS One. 2019 Nov 15;14(11):e0225380. doi: 10.1371/journal.pone.0225380 (PMC6857945; doi:10.1371/journal.pone.0225380)
Supplement: S1 File — (XLS) [file pone.0225380.s001.xls]

## Sheet: metabolite-disease association
Meteabolite_ID	Metabolite_Name	Disease
HMDB0000001	1-Methylhistidine	Alzheimer's disease
HMDB0000001	1-Methylhistidine	Pregnancy
HMDB0000001	1-Methylhistidine	Diabetes mellitus type 2
HMDB0000001	1-Methylhistidine	Kidney disease
HMDB0000001	1-Methylhistidine	Maple syrup urine disease
HMDB0000001	1-Methylhistidine	Obesity
HMDB0000001	1-Methylhistidine	Propionic acidemia
HMDB0000001	1-Methylhistidine	Eosinophilic esophagitis
HMDB0000001	1-Methylhistidine	Early preeclampsia
HMDB0000001	1-Methylhistidine	Late-onset preeclampsia
HMDB0000002	1,3-Diaminopropane	Perillyl alcohol administration for cancer treatment
HMDB0000002	1,3-Diaminopropane	Colorectal cancer
HMDB0000002	1,3-Diaminopropane	Leukemia
HMDB0000005	2-Ketobutyric acid	Eosinophilic esophagitis
HMDB0000008	2-Hydroxybutyric acid	Alzheimer's disease
HMDB0000008	2-Hydroxybutyric acid	Pregnancy
HMDB0000008	2-Hydroxybutyric acid	Colorectal cancer
HMDB0000008	2-Hydroxybutyric acid	Schizophrenia
HMDB0000008	2-Hydroxybutyric acid	Frontotemporal dementia
HMDB0000008	2-Hydroxybutyric acid	Pyruvate dehydrogenase deficiency
HMDB0000008	2-Hydroxybutyric acid	Eosinophilic esophagitis
HMDB0000008	2-Hydroxybutyric acid	Dihydrolipoamide Dehydrogenase Deficiency
HMDB0000008	2-Hydroxybutyric acid	Early preeclampsia
HMDB0000008	2-Hydroxybutyric acid	Late-onset preeclampsia
HMDB0000008	2-Hydroxybutyric acid	Lewy body disease
HMDB0000010	2-Methoxyestrone	Prolactinoma
HMDB0000011	(R)-3-Hydroxybutyric acid	Long-chain-3-hydroxyacyl CoA dehydrogenase deficiency
HMDB0000011	(R)-3-Hydroxybutyric acid	Medium Chain Acyl-CoA Dehydrogenase Deficiency
HMDB0000011	(R)-3-Hydroxybutyric acid	Diabetes mellitus type 2
HMDB0000011	(R)-3-Hydroxybutyric acid	Meningitis
HMDB0000011	(R)-3-Hydroxybutyric acid	3-Hydroxyacyl-CoA dehydrogenase deficiency
HMDB0000011	(R)-3-Hydroxybutyric acid	Ketotic hypoglycemia
HMDB0000011	(R)-3-Hydroxybutyric acid	Short-chain L-3-hydroxyacyl-CoA dehydrogenase deficiency
HMDB0000012	Deoxyuridine	Colorectal cancer
HMDB0000012	Deoxyuridine	Crohn's disease
HMDB0000012	Deoxyuridine	Eosinophilic esophagitis
HMDB0000012	Deoxyuridine	Thymidine phosphorylase deficiency
HMDB0000012	Deoxyuridine	Ulcerative colitis
HMDB0000014	Deoxycytidine	Colorectal cancer
HMDB0000014	Deoxycytidine	Crohn's disease
HMDB0000014	Deoxycytidine	Ulcerative colitis
HMDB0000015	Cortexolone	11-beta-Hydroxylase deficiency
HMDB0000015	Cortexolone	Sepsis
HMDB0000016	Deoxycorticosterone	Congenital Adrenal Hyperplasia, due to 17-Hydroxylase-Deficiency
HMDB0000017	4-Pyridoxic acid	Colorectal cancer
HMDB0000017	4-Pyridoxic acid	Crohn's disease
HMDB0000017	4-Pyridoxic acid	Eosinophilic esophagitis
HMDB0000017	4-Pyridoxic acid	Ulcerative colitis
HMDB0000017	4-Pyridoxic acid	Iron deficiency
HMDB0000019	alpha-Ketoisovaleric acid	Colorectal cancer
HMDB0000019	alpha-Ketoisovaleric acid	Maple syrup urine disease
HMDB0000020	p-Hydroxyphenylacetic acid	Perillyl alcohol administration for cancer treatment
HMDB0000020	p-Hydroxyphenylacetic acid	Colorectal cancer
HMDB0000020	p-Hydroxyphenylacetic acid	Crohn's disease
HMDB0000020	p-Hydroxyphenylacetic acid	Epilepsy
HMDB0000020	p-Hydroxyphenylacetic acid	Schizophrenia
HMDB0000020	p-Hydroxyphenylacetic acid	Fumarase deficiency
HMDB0000020	p-Hydroxyphenylacetic acid	Lung Cancer
HMDB0000020	p-Hydroxyphenylacetic acid	Spina Bifida
HMDB0000020	p-Hydroxyphenylacetic acid	Phenylketonuria
HMDB0000020	p-Hydroxyphenylacetic acid	Eosinophilic esophagitis
HMDB0000020	p-Hydroxyphenylacetic acid	Ulcerative colitis
HMDB0000021	Iodotyrosine	Athyreosis
HMDB0000022	3-Methoxytyramine	Parkinson's disease
HMDB0000022	3-Methoxytyramine	Brunner Syndrome
HMDB0000023	(S)-3-Hydroxyisobutyric acid	Colorectal cancer
HMDB0000023	(S)-3-Hydroxyisobutyric acid	Diabetes mellitus type 2
HMDB0000023	(S)-3-Hydroxyisobutyric acid	3-Hydroxyisobutyric aciduria
HMDB0000023	(S)-3-Hydroxyisobutyric acid	Eosinophilic esophagitis
HMDB0000024	3-O-Sulfogalactosylceramide (d18:1/24:0)	Metachromatic leukodystrophy
HMDB0000026	Ureidopropionic acid	Colorectal cancer
HMDB0000026	Ureidopropionic acid	Dihydropyrimidinase deficiency
HMDB0000027	Tetrahydrobiopterin	Septic shock
HMDB0000027	Tetrahydrobiopterin	Epilepsy
HMDB0000027	Tetrahydrobiopterin	Myocardial infarction
HMDB0000030	Biotin	Acute Lymphoblastic Leukemia
HMDB0000030	Biotin	Colorectal cancer
HMDB0000030	Biotin	Dementia
HMDB0000030	Biotin	Epilepsy
HMDB0000030	Biotin	Head injury
HMDB0000030	Biotin	Motor neuron disease
HMDB0000030	Biotin	Multiple sclerosis
HMDB0000030	Biotin	Eosinophilic esophagitis
HMDB0000031	Androsterone	Schizophrenia
HMDB0000031	Androsterone	Hirsutism
HMDB0000032	7-Dehydrocholesterol	Smith-Lemli-Opitz syndrome
HMDB0000032	7-Dehydrocholesterol	Lathosterolosis
HMDB0000033	Carnosine	Alzheimer's disease
HMDB0000033	Carnosine	Carnosinuria
HMDB0000033	Carnosine	Crohn's disease
HMDB0000033	Carnosine	Eosinophilic esophagitis
HMDB0000033	Carnosine	Ulcerative colitis
HMDB0000034	Adenine	Alzheimer's disease
HMDB0000034	Adenine	Colorectal cancer
HMDB0000034	Adenine	Crohn's disease
HMDB0000034	Adenine	Frontotemporal dementia
HMDB0000034	Adenine	Meningitis
HMDB0000034	Adenine	Tuberculous meningitis
HMDB0000034	Adenine	Thymidine treatment
HMDB0000034	Adenine	Eosinophilic esophagitis
HMDB0000034	Adenine	Ulcerative colitis
HMDB0000034	Adenine	Lewy body disease
HMDB0000036	Taurocholic acid	Biliary atresia
HMDB0000036	Taurocholic acid	Cirrhosis
HMDB0000036	Taurocholic acid	Colorectal cancer
HMDB0000036	Taurocholic acid	Crohn's disease
HMDB0000036	Taurocholic acid	Hepatocellular carcinoma
HMDB0000036	Taurocholic acid	Ulcerative colitis
HMDB0000036	Taurocholic acid	Metastatic melanoma
HMDB0000037	Aldosterone	Corticosterone methyl oxidase I deficiency
HMDB0000037	Aldosterone	Heart failure
HMDB0000037	Aldosterone	Congenital Adrenal Hyperplasia, due to 17-Hydroxylase-Deficiency
HMDB0000037	Aldosterone	Adrenal insufficiency, congenital, with 46,XY sex reversal, partial or complete
HMDB0000037	Aldosterone	Bartter Syndrome, Type 1, Antenatal
HMDB0000037	Aldosterone	Bartter Syndrome, Type 2, Antenatal
HMDB0000037	Aldosterone	Bartter Syndrome, Type 4A, Neonatal, with Sensorineural Deafness
HMDB0000037	Aldosterone	Bartter Syndrome, Type 4B, Neonatal, With Sensorineural Deafness
HMDB0000037	Aldosterone	Congenital chloride diarrhea
HMDB0000037	Aldosterone	Glucocorticoid resistance
HMDB0000037	Aldosterone	Lipoid Congenital Adrenal Hyperplasia
HMDB0000037	Aldosterone	Renal tubular acidosis, proximal, with ocular abnormalities and mental retardation
HMDB0000038	Dihydrobiopterin	Colorectal cancer
HMDB0000038	Dihydrobiopterin	Kidney disease
HMDB0000039	Butyric acid	AIDS
HMDB0000039	Butyric acid	Autism
HMDB0000039	Butyric acid	Bladder infections
HMDB0000039	Butyric acid	Celiac disease
HMDB0000039	Butyric acid	Colorectal cancer
HMDB0000039	Butyric acid	Crohn's disease
HMDB0000039	Butyric acid	Irritable bowel syndrome
HMDB0000039	Butyric acid	Rheumatoid arthritis
HMDB0000039	Butyric acid	Diverticular disease
HMDB0000039	Butyric acid	Eosinophilic esophagitis
HMDB0000039	Butyric acid	Ulcerative colitis
HMDB0000039	Butyric acid	Pervasive developmental disorder not otherwise specified
HMDB0000039	Butyric acid	Nonalcoholic fatty liver disease
HMDB0000039	Butyric acid	Enteritis
HMDB0000042	Acetic acid	Pregnancy
HMDB0000042	Acetic acid	Argininosuccinic aciduria
HMDB0000042	Acetic acid	Autism
HMDB0000042	Acetic acid	Perillyl alcohol administration for cancer treatment
HMDB0000042	Acetic acid	Celiac disease
HMDB0000042	Acetic acid	Colorectal cancer
HMDB0000042	Acetic acid	Crohn's disease
HMDB0000042	Acetic acid	Irritable bowel syndrome
HMDB0000042	Acetic acid	Lung Cancer
HMDB0000042	Acetic acid	Maple syrup urine disease
HMDB0000042	Acetic acid	Multiple sclerosis
HMDB0000042	Acetic acid	Phenylketonuria
HMDB0000042	Acetic acid	Propionic acidemia
HMDB0000042	Acetic acid	Sepsis
HMDB0000042	Acetic acid	Tyrosinemia I
HMDB0000042	Acetic acid	Gout
HMDB0000042	Acetic acid	Diverticular disease
HMDB0000042	Acetic acid	Eosinophilic esophagitis
HMDB0000042	Acetic acid	Ulcerative colitis
HMDB0000042	Acetic acid	Pervasive developmental disorder not otherwise specified
HMDB0000042	Acetic acid	Early preeclampsia
HMDB0000042	Acetic acid	Late-onset preeclampsia
HMDB0000042	Acetic acid	Nonalcoholic fatty liver disease
HMDB0000042	Acetic acid	Enteritis
HMDB0000043	Betaine	Alzheimer's disease
HMDB0000043	Betaine	Pregnancy
HMDB0000043	Betaine	Argininosuccinic aciduria
HMDB0000043	Betaine	Perillyl alcohol administration for cancer treatment
HMDB0000043	Betaine	Chronic renal failure
HMDB0000043	Betaine	Colorectal cancer
HMDB0000043	Betaine	Continuous ambulatory peritoneal dialysis
HMDB0000043	Betaine	Crohn's disease
HMDB0000043	Betaine	Dimethylglycine Dehydrogenase Deficiency
HMDB0000043	Betaine	Schizophrenia
HMDB0000043	Betaine	Frontotemporal dementia
HMDB0000043	Betaine	Hemodialysis
HMDB0000043	Betaine	Hypermethioninemia
HMDB0000043	Betaine	Lung Cancer
HMDB0000043	Betaine	Maple syrup urine disease
HMDB0000043	Betaine	Periodontal disease
HMDB0000043	Betaine	Phenylketonuria
HMDB0000043	Betaine	Propionic acidemia
HMDB0000043	Betaine	Pancreatic cancer
HMDB0000043	Betaine	Eosinophilic esophagitis
HMDB0000043	Betaine	Ulcerative colitis
HMDB0000043	Betaine	Early preeclampsia
HMDB0000043	Betaine	Late-onset preeclampsia
HMDB0000043	Betaine	Lewy body disease
HMDB0000044	Ascorbic acid	Traumatic brain injury
HMDB0000044	Ascorbic acid	Canavan disease
HMDB0000044	Ascorbic acid	Hyperoxalemia
HMDB0000044	Ascorbic acid	Meningitis
HMDB0000044	Ascorbic acid	Eosinophilic esophagitis
HMDB0000045	Adenosine monophosphate	Alzheimer's disease
HMDB0000045	Adenosine monophosphate	Colorectal cancer
HMDB0000045	Adenosine monophosphate	Crohn's disease
HMDB0000045	Adenosine monophosphate	Frontotemporal dementia
HMDB0000045	Adenosine monophosphate	Ulcerative colitis
HMDB0000045	Adenosine monophosphate	Lewy body disease
HMDB0000045	Adenosine monophosphate	Metastatic melanoma
HMDB0000050	Adenosine	Adenylosuccinate lyase deficiency
HMDB0000050	Adenosine	Alzheimer's disease
HMDB0000050	Adenosine	Colorectal cancer
HMDB0000050	Adenosine	Crohn's disease
HMDB0000050	Adenosine	Septic shock
HMDB0000050	Adenosine	Frontotemporal dementia
HMDB0000050	Adenosine	Irritable bowel syndrome
HMDB0000050	Adenosine	Eosinophilic esophagitis
HMDB0000050	Adenosine	Adenosine kinase deficiency
HMDB0000050	Adenosine	Ulcerative colitis
HMDB0000050	Adenosine	Lewy body disease
HMDB0000051	Ammonia	3-Hydroxy-3-methylglutaryl-CoA lyase deficiency
HMDB0000051	Ammonia	Argininosuccinic aciduria
HMDB0000051	Ammonia	3-Methyl-crotonyl-glycinuria
HMDB0000051	Ammonia	Carnitine palmitoyltransferase I deficiency
HMDB0000051	Ammonia	Citrullinemia type I
HMDB0000051	Ammonia	Fumarase deficiency
HMDB0000051	Ammonia	Short bowel syndrome
HMDB0000051	Ammonia	Pyruvate carboxylase deficiency
HMDB0000051	Ammonia	Sulfite oxidase deficiency, ISOLATED
HMDB0000051	Ammonia	N-acetylglutamate synthetase deficiency
HMDB0000051	Ammonia	Hyperdibasic aminoaciduria I
HMDB0000051	Ammonia	Mitochondrial complex I deficiency due to ACAD9 deficiency
HMDB0000051	Ammonia	3-Hydroxyacyl-CoA dehydrogenase deficiency
HMDB0000051	Ammonia	Cerebral creatine deficiency syndrome 2
HMDB0000051	Ammonia	Citrullinemia type II, adult-onset
HMDB0000051	Ammonia	Cutis laxa, autosomal recessive, type IIIA
HMDB0000051	Ammonia	Infantile Liver Failure Syndrome 2
HMDB0000051	Ammonia	Long-chain Fatty Acids, Defect in Transport of
HMDB0000051	Ammonia	Metabolic encephalomyopathic crises, recurrent, with rhabdomyolysis, cardiac arrhythmias, and neurodegeneration
HMDB0000051	Ammonia	Mitochondrial trifunctional protein deficiency
HMDB0000051	Ammonia	Myopathy, lactic acidosis, and sideroblastic anemia 1
HMDB0000051	Ammonia	Pearson Syndrome
HMDB0000051	Ammonia	Phosphoenolpyruvate Carboxykinase Deficiency 1, Cytosolic
HMDB0000052	Argininosuccinic acid	Argininemia
HMDB0000052	Argininosuccinic acid	Argininosuccinic aciduria
HMDB0000052	Argininosuccinic acid	Argininosuccinyl-CoA lyase deficiency
HMDB0000053	Androstenedione	11-beta-Hydroxylase deficiency
HMDB0000053	Androstenedione	21-Hydroxylase deficiency
HMDB0000053	Androstenedione	Adrenal hyperplasia, congenital, due to 3-beta-hydroxysteroid dehydrogenase 2 deficiency
HMDB0000053	Androstenedione	Congenital Adrenal Hyperplasia, due to 21-Hydroxylase-Deficiency
HMDB0000053	Androstenedione	Thyroid cancer
HMDB0000053	Androstenedione	Cushing's Syndrome
HMDB0000053	Androstenedione	Schizophrenia
HMDB0000053	Androstenedione	Ovarian cancer
HMDB0000053	Androstenedione	Polycystic ovary syndrome
HMDB0000053	Androstenedione	Rheumatoid arthritis
HMDB0000053	Androstenedione	Adrenal insufficiency, congenital, with 46,XY sex reversal, partial or complete
HMDB0000053	Androstenedione	Lipoid Congenital Adrenal Hyperplasia
HMDB0000053	Androstenedione	X-linked ichthyosis
HMDB0000054	Bilirubin	Cerebral vasospasm
HMDB0000054	Bilirubin	Colorectal cancer
HMDB0000054	Bilirubin	Crohn's disease
HMDB0000054	Bilirubin	Gallbladder disease
HMDB0000054	Bilirubin	Growth hormone deficiency
HMDB0000054	Bilirubin	Primary hypomagnesemia
HMDB0000054	Bilirubin	Crigler-Najjar syndrome type I
HMDB0000054	Bilirubin	Anemia, congenital dyserythropoietic, type II
HMDB0000054	Bilirubin	Bile Acid Synthesis Defect, Congenital, 1
HMDB0000054	Bilirubin	Cholestasis, progressive familial intrahepatic, 1
HMDB0000054	Bilirubin	Citrullinemia type II, neonatal-onset
HMDB0000054	Bilirubin	Donohue Syndrome
HMDB0000054	Bilirubin	Glucose-6-phosphate dehydrogenase deficiency
HMDB0000054	Bilirubin	Infantile Liver Failure Syndrome 2
HMDB0000054	Bilirubin	Lathosterolosis
HMDB0000054	Bilirubin	Lecithin:cholesterol Acyltransferase Deficiency
HMDB0000054	Bilirubin	Wolcott-Rallison syndrome
HMDB0000056	beta-Alanine	Alzheimer's disease
HMDB0000056	beta-Alanine	Perillyl alcohol administration for cancer treatment
HMDB0000056	beta-Alanine	Colorectal cancer
HMDB0000056	beta-Alanine	Crohn's disease
HMDB0000056	beta-Alanine	Dihydropyrimidine dehydrogenase deficiency
HMDB0000056	beta-Alanine	Frontotemporal dementia
HMDB0000056	beta-Alanine	Hyper beta-alaninemia
HMDB0000056	beta-Alanine	Methylmalonate semialdehyde dehydrogenase deficiency
HMDB0000056	beta-Alanine	Periodontal disease
HMDB0000056	beta-Alanine	Pancreatic cancer
HMDB0000056	beta-Alanine	Gaba-transaminase deficiency
HMDB0000056	beta-Alanine	Eosinophilic esophagitis
HMDB0000056	beta-Alanine	Ulcerative colitis
HMDB0000056	beta-Alanine	Lewy body disease
HMDB0000058	Cyclic AMP	Chronic renal failure
HMDB0000058	Cyclic AMP	Crohn's disease
HMDB0000058	Cyclic AMP	Hypoxic-ischemic encephalopathy
HMDB0000058	Cyclic AMP	Idiopathic polyneuritis
HMDB0000058	Cyclic AMP	Meningitis
HMDB0000058	Cyclic AMP	Headache
HMDB0000058	Cyclic AMP	Ulcerative colitis
HMDB0000060	Acetoacetic acid	2-Ketoglutarate dehydrogenase complex deficiency
HMDB0000060	Acetoacetic acid	Pregnancy
HMDB0000060	Acetoacetic acid	Anoxia
HMDB0000060	Acetoacetic acid	Colorectal cancer
HMDB0000060	Acetoacetic acid	Crohn's disease
HMDB0000060	Acetoacetic acid	Diabetes mellitus type 2
HMDB0000060	Acetoacetic acid	Schizophrenia
HMDB0000060	Acetoacetic acid	Glucose transporter type 1 deficiency syndrome
HMDB0000060	Acetoacetic acid	Ketoacidosis
HMDB0000060	Acetoacetic acid	Irritable bowel syndrome
HMDB0000060	Acetoacetic acid	Ketosis
HMDB0000060	Acetoacetic acid	Meningitis
HMDB0000060	Acetoacetic acid	Eosinophilic esophagitis
HMDB0000060	Acetoacetic acid	3-Hydroxy-3-Methylglutaryl-CoA Synthase Deficiency
HMDB0000060	Acetoacetic acid	Pyruvate dehydrogenase phosphatase deficiency
HMDB0000060	Acetoacetic acid	Ulcerative colitis
HMDB0000060	Acetoacetic acid	Early preeclampsia
HMDB0000060	Acetoacetic acid	Late-onset preeclampsia
HMDB0000062	L-Carnitine	3-Hydroxy-3-methylglutaryl-CoA lyase deficiency
HMDB0000062	L-Carnitine	Pregnancy
HMDB0000062	L-Carnitine	Perillyl alcohol administration for cancer treatment
HMDB0000062	L-Carnitine	Carnitine palmitoyltransferase I deficiency
HMDB0000062	L-Carnitine	Colorectal cancer
HMDB0000062	L-Carnitine	Diabetes mellitus type 2
HMDB0000062	L-Carnitine	L-2-Hydroxyglutaric aciduria
HMDB0000062	L-Carnitine	Lung Cancer
HMDB0000062	L-Carnitine	Obesity
HMDB0000062	L-Carnitine	Oculocerebrorenal syndrome
HMDB0000062	L-Carnitine	Periodontal disease
HMDB0000062	L-Carnitine	Propionic acidemia
HMDB0000062	L-Carnitine	Pancreatic cancer
HMDB0000062	L-Carnitine	Eosinophilic esophagitis
HMDB0000062	L-Carnitine	2,4-dienoyl-CoA reductase deficiency
HMDB0000062	L-Carnitine	3-Hydroxy-3-Methylglutaryl-CoA Synthase Deficiency
HMDB0000062	L-Carnitine	3-Hydroxyacyl-CoA dehydrogenase deficiency
HMDB0000062	L-Carnitine	Carnitine transporter defect; primary systemic carnitine deficiency
HMDB0000062	L-Carnitine	Long-chain Fatty Acids, Defect in Transport of
HMDB0000062	L-Carnitine	Methylmalonic aciduria mitochondrial encephelopathy Leigh-like
HMDB0000062	L-Carnitine	Mitochondrial trifunctional protein deficiency
HMDB0000062	L-Carnitine	Myopathic carnitine deficiency
HMDB0000062	L-Carnitine	Early preeclampsia
HMDB0000062	L-Carnitine	Late-onset preeclampsia
HMDB0000063	Cortisol	Adrenal hyperplasia, congenital, due to 3-beta-hydroxysteroid dehydrogenase 2 deficiency
HMDB0000063	Cortisol	3-Hydroxy-3-methylglutaryl-CoA lyase deficiency
HMDB0000063	Cortisol	Anorexia nervosa
HMDB0000063	Cortisol	Benign gynecological diseases
HMDB0000063	Cortisol	Bipolar disorder
HMDB0000063	Cortisol	Corticosterone methyl oxidase I deficiency
HMDB0000063	Cortisol	Schizophrenia
HMDB0000063	Cortisol	Functional hypothalamic amenorrhea
HMDB0000063	Cortisol	Rheumatoid arthritis
HMDB0000063	Cortisol	Stress
HMDB0000063	Cortisol	Tic disorder
HMDB0000063	Cortisol	ACTH deficiency, isolated
HMDB0000063	Cortisol	Adrenal hypoplasia
HMDB0000063	Cortisol	Congenital Adrenal Hyperplasia, due to 17-Hydroxylase-Deficiency
HMDB0000063	Cortisol	Adrenal insufficiency, congenital, with 46,XY sex reversal, partial or complete
HMDB0000063	Cortisol	Antley-Bixler syndrome with genital anomalies and disordered steroidogenesis
HMDB0000063	Cortisol	Apparent mineralocorticoid excess
HMDB0000063	Cortisol	Aromatase deficiency
HMDB0000063	Cortisol	3-Hydroxy-3-Methylglutaryl-CoA Synthase Deficiency
HMDB0000063	Cortisol	3-Hydroxyacyl-CoA dehydrogenase deficiency
HMDB0000063	Cortisol	Bartter Syndrome, Type 2, Antenatal
HMDB0000063	Cortisol	Glucocorticoid resistance
HMDB0000063	Cortisol	Leptin Deficiency or Dysfunction
HMDB0000063	Cortisol	Lipoid Congenital Adrenal Hyperplasia
HMDB0000063	Cortisol	Proprotein Convertase 1/3 Deficiency
HMDB0000064	Creatine	Alzheimer's disease
HMDB0000064	Creatine	Pregnancy
HMDB0000064	Creatine	Cirrhosis
HMDB0000064	Creatine	Colorectal cancer
HMDB0000064	Creatine	Crohn's disease
HMDB0000064	Creatine	Cystic fibrosis
HMDB0000064	Creatine	Schizophrenia
HMDB0000064	Creatine	Frontotemporal dementia
HMDB0000064	Creatine	Hypermethioninemia
HMDB0000064	Creatine	Irritable bowel syndrome
HMDB0000064	Creatine	Lung Cancer
HMDB0000064	Creatine	Rhabdomyolysis
HMDB0000064	Creatine	Pancreatic cancer
HMDB0000064	Creatine	Eosinophilic esophagitis
HMDB0000064	Creatine	Cerebral creatine deficiency syndrome 1
HMDB0000064	Creatine	Cerebral creatine deficiency syndrome 3
HMDB0000064	Creatine	Ulcerative colitis
HMDB0000064	Creatine	Early preeclampsia
HMDB0000064	Creatine	Late-onset preeclampsia
HMDB0000064	Creatine	Lewy body disease
HMDB0000067	Cholesterol	Abetalipoproteinemia
HMDB0000067	Cholesterol	Acute myelogenous leukemia
HMDB0000067	Cholesterol	Cerebrotendinous xanthomatosis
HMDB0000067	Cholesterol	Cholelithiasis
HMDB0000067	Cholesterol	Colorectal cancer
HMDB0000067	Cholesterol	Schizophrenia
HMDB0000067	Cholesterol	Gallbladder disease
HMDB0000067	Cholesterol	Stomach cancer
HMDB0000067	Cholesterol	Hypercholesterolemia
HMDB0000067	Cholesterol	Hyperlipoproteinemia
HMDB0000067	Cholesterol	Inflammatory bowel disease
HMDB0000067	Cholesterol	Multiple sclerosis
HMDB0000067	Cholesterol	Oculocerebrorenal syndrome
HMDB0000067	Cholesterol	Prostate cancer
HMDB0000067	Cholesterol	Smith-Lemli-Opitz syndrome
HMDB0000067	Cholesterol	Primary hypomagnesemia
HMDB0000067	Cholesterol	Cholesteryl ester storage disease
HMDB0000067	Cholesterol	Cystinosis
HMDB0000067	Cholesterol	Antley-Bixler syndrome with genital anomalies and disordered steroidogenesis
HMDB0000067	Cholesterol	3-Hydroxy-3-Methylglutaryl-CoA Synthase Deficiency
HMDB0000067	Cholesterol	Chondrodysplasia punctata, X-linked dominant
HMDB0000067	Cholesterol	Desmosterolosis
HMDB0000067	Cholesterol	Donohue Syndrome
HMDB0000067	Cholesterol	Duchenne Muscular Dystrophy
HMDB0000067	Cholesterol	Familial partial lipodystrophy
HMDB0000067	Cholesterol	Hypercholesterolemia, familial
HMDB0000067	Cholesterol	Lathosterolosis
HMDB0000067	Cholesterol	Lecithin:cholesterol Acyltransferase Deficiency
HMDB0000067	Cholesterol	Leptin Deficiency or Dysfunction
HMDB0000067	Cholesterol	Lipodystrophy
HMDB0000067	Cholesterol	Lipodystrophy, Congenital Generalized
HMDB0000067	Cholesterol	Partial lipodystrophy
HMDB0000067	Cholesterol	SC4MOL deficiency
HMDB0000068	Epinephrine	Addison's Disease
HMDB0000068	Epinephrine	Subarachnoid hemorrhage
HMDB0000068	Epinephrine	Bacterial meningitis
HMDB0000068	Epinephrine	Encephalitis
HMDB0000068	Epinephrine	Schizophrenia
HMDB0000068	Epinephrine	Head injury
HMDB0000068	Epinephrine	Pheochromocytoma
HMDB0000068	Epinephrine	Cerebral infarction
HMDB0000070	Pipecolic acid	Adrenoleukodystrophy
HMDB0000070	Pipecolic acid	Refsum's disease
HMDB0000070	Pipecolic acid	Anemia
HMDB0000070	Pipecolic acid	Traumatic brain injury
HMDB0000070	Pipecolic acid	Perillyl alcohol administration for cancer treatment
HMDB0000070	Pipecolic acid	Colorectal cancer
HMDB0000070	Pipecolic acid	Convulsion
HMDB0000070	Pipecolic acid	D-Bifunctional protein deficiency
HMDB0000070	Pipecolic acid	Schizophrenia
HMDB0000070	Pipecolic acid	Malaria
HMDB0000070	Pipecolic acid	Tuberculous meningitis
HMDB0000070	Pipecolic acid	Periodontal disease
HMDB0000070	Pipecolic acid	Peroxisomal biogenesis defect
HMDB0000070	Pipecolic acid	Rhizomelic chondrodysplasia punctata
HMDB0000070	Pipecolic acid	Pancreatic cancer
HMDB0000070	Pipecolic acid	Peroxisomal disorders, new type, liver
HMDB0000070	Pipecolic acid	Infantile Refsum's disease
HMDB0000070	Pipecolic acid	Pyridoxine-dependent epilepsy
HMDB0000070	Pipecolic acid	Hyperlysinemia I, familial
HMDB0000070	Pipecolic acid	Hyperpipecolatemia
HMDB0000070	Pipecolic acid	Pseudoneonatal adrenoleukodystrophy
HMDB0000071	Deoxyinosine	Colorectal cancer
HMDB0000071	Deoxyinosine	Purine nucleoside phosphorylase deficiency
HMDB0000071	Deoxyinosine	Eosinophilic esophagitis
HMDB0000072	cis-Aconitic acid	Alzheimer's disease
HMDB0000072	cis-Aconitic acid	Schizophrenia
HMDB0000072	cis-Aconitic acid	Frontotemporal dementia
HMDB0000072	cis-Aconitic acid	Lung Cancer
HMDB0000072	cis-Aconitic acid	Eosinophilic esophagitis
HMDB0000072	cis-Aconitic acid	Amish lethal microcephaly
HMDB0000072	cis-Aconitic acid	Lewy body disease
HMDB0000073	Dopamine	Alzheimer's disease
HMDB0000073	Dopamine	Aromatic L-amino acid decarboxylase deficiency
HMDB0000073	Dopamine	Bacterial meningitis
HMDB0000073	Dopamine	Encephalitis
HMDB0000073	Dopamine	Schizophrenia
HMDB0000073	Dopamine	Hypothyroidism
HMDB0000073	Dopamine	Vitiligo
HMDB0000073	Dopamine	Cerebral infarction
HMDB0000073	Dopamine	Eosinophilic esophagitis
HMDB0000073	Dopamine	Dopamine Beta-Hydroxylase Deficiency
HMDB0000073	Dopamine	Dopamine-serotonin Vesicular Transport Defect
HMDB0000076	Dihydrouracil	Colorectal cancer
HMDB0000076	Dihydrouracil	Dihydropyrimidine dehydrogenase deficiency
HMDB0000076	Dihydrouracil	Hypertension
HMDB0000076	Dihydrouracil	Liver disease
HMDB0000076	Dihydrouracil	Cerebral infarction
HMDB0000077	Dehydroepiandrosterone	21-Hydroxylase deficiency
HMDB0000077	Dehydroepiandrosterone	Adrenal hyperplasia, congenital, due to 3-beta-hydroxysteroid dehydrogenase 2 deficiency
HMDB0000077	Dehydroepiandrosterone	Rheumatoid arthritis
HMDB0000077	Dehydroepiandrosterone	Adrenal insufficiency, congenital, with 46,XY sex reversal, partial or complete
HMDB0000077	Dehydroepiandrosterone	Antley-Bixler syndrome with genital anomalies and disordered steroidogenesis
HMDB0000077	Dehydroepiandrosterone	Aromatase deficiency
HMDB0000077	Dehydroepiandrosterone	Lipoid Congenital Adrenal Hyperplasia
HMDB0000078	Cysteinylglycine	Phenylketonuria
HMDB0000079	Dihydrothymine	Beta-ureidopropionase deficiency
HMDB0000079	Dihydrothymine	Dihydropyrimidinase deficiency
HMDB0000079	Dihydrothymine	Eosinophilic esophagitis
HMDB0000085	Deoxyguanosine	Colorectal cancer
HMDB0000085	Deoxyguanosine	Purine nucleoside phosphorylase deficiency
HMDB0000086	Glycerophosphocholine	Alzheimer's disease
HMDB0000086	Glycerophosphocholine	Perillyl alcohol administration for cancer treatment
HMDB0000086	Glycerophosphocholine	Kidney cancer
HMDB0000086	Glycerophosphocholine	Periodontal disease
HMDB0000086	Glycerophosphocholine	Multi-infarct dementia
HMDB0000086	Glycerophosphocholine	Pancreatic cancer
HMDB0000087	Dimethylamine	Pregnancy
HMDB0000087	Dimethylamine	Autosomal dominant polycystic kidney disease
HMDB0000087	Dimethylamine	Bladder infections
HMDB0000087	Dimethylamine	Diabetes mellitus type 2
HMDB0000087	Dimethylamine	Diabetes mellitus type 1
HMDB0000087	Dimethylamine	Kidney disease
HMDB0000087	Dimethylamine	Rhabdomyolysis
HMDB0000087	Dimethylamine	Uremia
HMDB0000087	Dimethylamine	Eosinophilic esophagitis
HMDB0000087	Dimethylamine	Duchenne Muscular Dystrophy
HMDB0000087	Dimethylamine	Early preeclampsia
HMDB0000087	Dimethylamine	Late-onset preeclampsia
HMDB0000089	Cytidine	Alzheimer's disease
HMDB0000089	Cytidine	Canavan disease
HMDB0000089	Cytidine	Colorectal cancer
HMDB0000089	Cytidine	Crohn's disease
HMDB0000089	Cytidine	Frontotemporal dementia
HMDB0000089	Cytidine	Ulcerative colitis
HMDB0000089	Cytidine	Lewy body disease
HMDB0000092	Dimethylglycine	Colorectal cancer
HMDB0000092	Dimethylglycine	Crohn's disease
HMDB0000092	Dimethylglycine	Dimethylglycine Dehydrogenase Deficiency
HMDB0000092	Dimethylglycine	Kidney disease
HMDB0000092	Dimethylglycine	Eosinophilic esophagitis
HMDB0000092	Dimethylglycine	Ulcerative colitis
HMDB0000094	Citric acid	2-Ketoglutarate dehydrogenase complex deficiency
HMDB0000094	Citric acid	Alzheimer's disease
HMDB0000094	Citric acid	Pregnancy
HMDB0000094	Citric acid	Argininosuccinic aciduria
HMDB0000094	Citric acid	Canavan disease
HMDB0000094	Citric acid	Colorectal cancer
HMDB0000094	Citric acid	Crohn's disease
HMDB0000094	Citric acid	Diabetes mellitus type 1
HMDB0000094	Citric acid	Schizophrenia
HMDB0000094	Citric acid	Frontotemporal dementia
HMDB0000094	Citric acid	Hyperoxalemia
HMDB0000094	Citric acid	Irritable bowel syndrome
HMDB0000094	Citric acid	Lung Cancer
HMDB0000094	Citric acid	Maple syrup urine disease
HMDB0000094	Citric acid	Paraquat poisoning
HMDB0000094	Citric acid	Phenylketonuria
HMDB0000094	Citric acid	Propionic acidemia
HMDB0000094	Citric acid	Rhabdomyolysis
HMDB0000094	Citric acid	Tyrosinemia I
HMDB0000094	Citric acid	Pancreatic cancer
HMDB0000094	Citric acid	Primary hypomagnesemia
HMDB0000094	Citric acid	Eosinophilic esophagitis
HMDB0000094	Citric acid	Amish lethal microcephaly
HMDB0000094	Citric acid	Deafness, Onychodystrophy, Osteodystrophy, Mental Retardation, and Seizures Syndrome
HMDB0000094	Citric acid	Ulcerative colitis
HMDB0000094	Citric acid	Early preeclampsia
HMDB0000094	Citric acid	Late-onset preeclampsia
HMDB0000094	Citric acid	Lewy body disease
HMDB0000095	Cytidine monophosphate	Alzheimer's disease
HMDB0000095	Cytidine monophosphate	Colorectal cancer
HMDB0000095	Cytidine monophosphate	Frontotemporal dementia
HMDB0000095	Cytidine monophosphate	Lewy body disease
HMDB0000097	Choline	Alzheimer's disease
HMDB0000097	Choline	Pregnancy
HMDB0000097	Choline	Perillyl alcohol administration for cancer treatment
HMDB0000097	Choline	Colorectal cancer
HMDB0000097	Choline	Crohn's disease
HMDB0000097	Choline	Frontotemporal dementia
HMDB0000097	Choline	Irritable bowel syndrome
HMDB0000097	Choline	Lung Cancer
HMDB0000097	Choline	Spina Bifida
HMDB0000097	Choline	Periodontal disease
HMDB0000097	Choline	Rheumatoid arthritis
HMDB0000097	Choline	Multi-infarct dementia
HMDB0000097	Choline	Pancreatic cancer
HMDB0000097	Choline	Diverticular disease
HMDB0000097	Choline	Eosinophilic esophagitis
HMDB0000097	Choline	Ulcerative colitis
HMDB0000097	Choline	Early preeclampsia
HMDB0000097	Choline	Lewy body disease
HMDB0000098	D-Xylose	AIDS
HMDB0000098	D-Xylose	Colorectal cancer
HMDB0000098	D-Xylose	Crohn's disease
HMDB0000098	D-Xylose	Kidney disease
HMDB0000098	D-Xylose	Lung Cancer
HMDB0000098	D-Xylose	Small intestinal malabsorption
HMDB0000098	D-Xylose	Small bowel bacterial overgrowth syndrome
HMDB0000098	D-Xylose	Eosinophilic esophagitis
HMDB0000099	L-Cystathionine	Alzheimer's disease
HMDB0000099	L-Cystathionine	Autism
HMDB0000099	L-Cystathionine	Vitamin B12 deficiency
HMDB0000099	L-Cystathionine	Crohn's disease
HMDB0000099	L-Cystathionine	Cystathioninuria
HMDB0000099	L-Cystathionine	Folate deficiency
HMDB0000099	L-Cystathionine	Hypermethioninemia
HMDB0000099	L-Cystathionine	Eosinophilic esophagitis
HMDB0000099	L-Cystathionine	Ulcerative colitis
HMDB0000101	Deoxyadenosine	Adenosine deaminase deficiency
HMDB0000101	Deoxyadenosine	Adenylosuccinate lyase deficiency
HMDB0000101	Deoxyadenosine	Colorectal cancer
HMDB0000101	Deoxyadenosine	Eosinophilic esophagitis
HMDB0000107	Galactitol	Alzheimer's disease
HMDB0000107	Galactitol	Irritable bowel syndrome
HMDB0000107	Galactitol	Galactosemia
HMDB0000108	Ethanol	Alcoholism
HMDB0000108	Ethanol	Pregnancy
HMDB0000108	Ethanol	Autism
HMDB0000108	Ethanol	Autosomal dominant polycystic kidney disease
HMDB0000108	Ethanol	Celiac disease
HMDB0000108	Ethanol	Cervical myelopathy
HMDB0000108	Ethanol	Crohn's disease
HMDB0000108	Ethanol	Irritable bowel syndrome
HMDB0000108	Ethanol	Kidney disease
HMDB0000108	Ethanol	Lung Cancer
HMDB0000108	Ethanol	Diverticular disease
HMDB0000108	Ethanol	Eosinophilic esophagitis
HMDB0000108	Ethanol	Ulcerative colitis
HMDB0000108	Ethanol	Pervasive developmental disorder not otherwise specified
HMDB0000108	Ethanol	Early preeclampsia
HMDB0000108	Ethanol	Late-onset preeclampsia
HMDB0000108	Ethanol	Nonalcoholic fatty liver disease
HMDB0000112	gamma-Aminobutyric acid	Alzheimer's disease
HMDB0000112	gamma-Aminobutyric acid	Perillyl alcohol administration for cancer treatment
HMDB0000112	gamma-Aminobutyric acid	Colorectal cancer
HMDB0000112	gamma-Aminobutyric acid	Febrile seizures
HMDB0000112	gamma-Aminobutyric acid	Crohn's disease
HMDB0000112	gamma-Aminobutyric acid	Diabetes mellitus type 1
HMDB0000112	gamma-Aminobutyric acid	Epilepsy
HMDB0000112	gamma-Aminobutyric acid	Frontotemporal dementia
HMDB0000112	gamma-Aminobutyric acid	Hepatic encephalopathy
HMDB0000112	gamma-Aminobutyric acid	Hyper beta-alaninemia
HMDB0000112	gamma-Aminobutyric acid	Irritable bowel syndrome
HMDB0000112	gamma-Aminobutyric acid	Meningitis
HMDB0000112	gamma-Aminobutyric acid	Tuberculous meningitis
HMDB0000112	gamma-Aminobutyric acid	Periodontal disease
HMDB0000112	gamma-Aminobutyric acid	Pancreatic cancer
HMDB0000112	gamma-Aminobutyric acid	Gaba-transaminase deficiency
HMDB0000112	gamma-Aminobutyric acid	Eosinophilic esophagitis
HMDB0000112	gamma-Aminobutyric acid	Pyridoxine-dependent epilepsy
HMDB0000112	gamma-Aminobutyric acid	Hyperekplexia
HMDB0000112	gamma-Aminobutyric acid	Ulcerative colitis
HMDB0000112	gamma-Aminobutyric acid	Lewy body disease
HMDB0000115	Glycolic acid	Biliary atresia
HMDB0000115	Glycolic acid	Colorectal cancer
HMDB0000115	Glycolic acid	D-2-hydroxyglutaric aciduria
HMDB0000115	Glycolic acid	Ethylene glycol poisoning
HMDB0000115	Glycolic acid	Schizophrenia
HMDB0000115	Glycolic acid	Fumarase deficiency
HMDB0000115	Glycolic acid	Glutaric acidemia type 2
HMDB0000115	Glycolic acid	Glycolic aciduria
HMDB0000115	Glycolic acid	Hemodialysis
HMDB0000115	Glycolic acid	Lung Cancer
HMDB0000115	Glycolic acid	Transurethral resection of the prostate
HMDB0000115	Glycolic acid	Primary hyperoxaluria I
HMDB0000115	Glycolic acid	Eosinophilic esophagitis
HMDB0000115	Glycolic acid	Branched-chain Keto Acid Dehydrogenase Kinase Deficiency
HMDB0000118	Homovanillic acid	Aromatic L-amino acid decarboxylase deficiency
HMDB0000118	Homovanillic acid	Autism
HMDB0000118	Homovanillic acid	Perillyl alcohol administration for cancer treatment
HMDB0000118	Homovanillic acid	Celiac disease
HMDB0000118	Homovanillic acid	Major depressive disorder
HMDB0000118	Homovanillic acid	Epilepsy
HMDB0000118	Homovanillic acid	Schizophrenia
HMDB0000118	Homovanillic acid	Friedreich's ataxia
HMDB0000118	Homovanillic acid	Growth hormone deficiency
HMDB0000118	Homovanillic acid	Hypothyroidism
HMDB0000118	Homovanillic acid	Narcolepsy
HMDB0000118	Homovanillic acid	Olivopontocerebral atrophy
HMDB0000118	Homovanillic acid	Panic disorder
HMDB0000118	Homovanillic acid	Parkinson's disease
HMDB0000118	Homovanillic acid	Phenylketonuria
HMDB0000118	Homovanillic acid	Sepiapterin reductase deficiency
HMDB0000118	Homovanillic acid	Hereditary spastic paraplegia
HMDB0000118	Homovanillic acid	Parkinsonian syndrome
HMDB0000118	Homovanillic acid	Eosinophilic esophagitis
HMDB0000118	Homovanillic acid	Brunner Syndrome
HMDB0000118	Homovanillic acid	Dopamine-serotonin Vesicular Transport Defect
HMDB0000118	Homovanillic acid	Pyridoxamine 5-prime-phosphate oxidase deficiency
HMDB0000118	Homovanillic acid	Urocanase deficiency
HMDB0000119	Glyoxylic acid	Bladder infections
HMDB0000119	Glyoxylic acid	Transurethral resection of the prostate
HMDB0000119	Glyoxylic acid	Primary hyperoxaluria I
HMDB0000121	Folic acid	Alzheimer's disease
HMDB0000121	Folic acid	Bladder infections
HMDB0000121	Folic acid	Dimethylglycine Dehydrogenase Deficiency
HMDB0000121	Folic acid	Fibromyalgia
HMDB0000121	Folic acid	Folate deficiency
HMDB0000121	Folic acid	Rheumatoid arthritis
HMDB0000121	Folic acid	Hereditary folate malabsorption
HMDB0000122	D-Glucose	21-Hydroxylase deficiency
HMDB0000122	D-Glucose	Adrenal hyperplasia, congenital, due to 3-beta-hydroxysteroid dehydrogenase 2 deficiency
HMDB0000122	D-Glucose	3-Hydroxy-3-methylglutaryl-CoA lyase deficiency
HMDB0000122	D-Glucose	Acute myelogenous leukemia
HMDB0000122	D-Glucose	Addison's Disease
HMDB0000122	D-Glucose	Alzheimer's disease
HMDB0000122	D-Glucose	Pregnancy
HMDB0000122	D-Glucose	3-Methyl-crotonyl-glycinuria
HMDB0000122	D-Glucose	Carnitine palmitoyltransferase I deficiency
HMDB0000122	D-Glucose	Colorectal cancer
HMDB0000122	D-Glucose	Diabetes mellitus type 2
HMDB0000122	D-Glucose	Diabetes mellitus type 1
HMDB0000122	D-Glucose	Schizophrenia
HMDB0000122	D-Glucose	Fructose-1,6-diphosphatase deficiency
HMDB0000122	D-Glucose	Glucose transporter type 1 deficiency syndrome
HMDB0000122	D-Glucose	Growth hormone deficiency
HMDB0000122	D-Glucose	Hyperlipoproteinemia
HMDB0000122	D-Glucose	Glucagon deficiency
HMDB0000122	D-Glucose	Primary hypomagnesemia
HMDB0000122	D-Glucose	Leigh's syndrome, subacute necrotizing encephalopathy, SNE
HMDB0000122	D-Glucose	Diverticular disease
HMDB0000122	D-Glucose	Short/branched chain acyl-CoA dehydrogenase deficiency
HMDB0000122	D-Glucose	Eosinophilic esophagitis
HMDB0000122	D-Glucose	Adrenal insufficiency, congenital, with 46,XY sex reversal, partial or complete
HMDB0000122	D-Glucose	2-Methyl-3-hydroxybutyryl-CoA dehydrogenase deficiency
HMDB0000122	D-Glucose	3-Hydroxy-3-Methylglutaryl-CoA Synthase Deficiency
HMDB0000122	D-Glucose	3-Hydroxyacyl-CoA dehydrogenase deficiency
HMDB0000122	D-Glucose	Short-chain L-3-hydroxyacyl-CoA dehydrogenase deficiency
HMDB0000122	D-Glucose	Fanconi Bickel syndrome
HMDB0000122	D-Glucose	Beckwith-Wiedemann Syndrome
HMDB0000122	D-Glucose	Carnitine transporter defect; primary systemic carnitine deficiency
HMDB0000122	D-Glucose	Diabetes and Deafness, Maternally Inherited
HMDB0000122	D-Glucose	Donohue Syndrome
HMDB0000122	D-Glucose	Familial partial lipodystrophy
HMDB0000122	D-Glucose	Hyperinsulinemic hypoglycemia, familial, 1, HHF1
HMDB0000122	D-Glucose	Hypoglycemia, familial neonatal
HMDB0000122	D-Glucose	Infantile Liver Failure Syndrome 2
HMDB0000122	D-Glucose	Leptin Deficiency or Dysfunction
HMDB0000122	D-Glucose	Lipodystrophy
HMDB0000122	D-Glucose	Lipodystrophy, Congenital Generalized
HMDB0000122	D-Glucose	Long-chain Fatty Acids, Defect in Transport of
HMDB0000122	D-Glucose	Maturity onset diabetes of the young, type 2
HMDB0000122	D-Glucose	Metabolic encephalomyopathic crises, recurrent, with rhabdomyolysis, cardiac arrhythmias, and neurodegeneration
HMDB0000122	D-Glucose	Mitochondrial trifunctional protein deficiency
HMDB0000122	D-Glucose	Partial lipodystrophy
HMDB0000122	D-Glucose	Phosphoenolpyruvate Carboxykinase Deficiency 1, Cytosolic
HMDB0000122	D-Glucose	Proprotein Convertase 1/3 Deficiency
HMDB0000122	D-Glucose	Wolcott-Rallison syndrome
HMDB0000122	D-Glucose	Ulcerative colitis
HMDB0000122	D-Glucose	Early preeclampsia
HMDB0000122	D-Glucose	Late-onset preeclampsia
HMDB0000123	Glycine	3-Phosphoglycerate dehydrogenase deficiency
HMDB0000123	Glycine	Alzheimer's disease
HMDB0000123	Glycine	Pregnancy
HMDB0000123	Glycine	Argininosuccinic aciduria
HMDB0000123	Glycine	Autism
HMDB0000123	Glycine	Autosomal dominant polycystic kidney disease
HMDB0000123	Glycine	3-Methyl-crotonyl-glycinuria
HMDB0000123	Glycine	Perillyl alcohol administration for cancer treatment
HMDB0000123	Glycine	Carbamoyl Phosphate Synthetase Deficiency
HMDB0000123	Glycine	Colorectal cancer
HMDB0000123	Glycine	Crohn's disease
HMDB0000123	Glycine	D-Glyceric acidemia
HMDB0000123	Glycine	Schizophrenia
HMDB0000123	Glycine	Frontotemporal dementia
HMDB0000123	Glycine	Glucoglycinuria
HMDB0000123	Glycine	Histidinemia
HMDB0000123	Glycine	Irritable bowel syndrome
HMDB0000123	Glycine	Juvenile myoclonic epilepsy
HMDB0000123	Glycine	Leukemia
HMDB0000123	Glycine	Lung Cancer
HMDB0000123	Glycine	Maple syrup urine disease
HMDB0000123	Glycine	Obesity
HMDB0000123	Glycine	Periodontal disease
HMDB0000123	Glycine	Phenylketonuria
HMDB0000123	Glycine	Propionic acidemia
HMDB0000123	Glycine	Refractory localization-related epilepsy
HMDB0000123	Glycine	Sarcosinemia
HMDB0000123	Glycine	Tyrosinemia I
HMDB0000123	Glycine	Pancreatic cancer
HMDB0000123	Glycine	N-acetylglutamate synthetase deficiency
HMDB0000123	Glycine	Iminoglycinuria
HMDB0000123	Glycine	Gout
HMDB0000123	Glycine	Diverticular disease
HMDB0000123	Glycine	Eosinophilic esophagitis
HMDB0000123	Glycine	Nonketotic Hyperglycinemia
HMDB0000123	Glycine	D-Glyceric acidura
HMDB0000123	Glycine	Epilepsy, early-onset, vitamin B6-dependent
HMDB0000123	Glycine	Hyperglycinemia, lactic acidosis, and seizures
HMDB0000123	Glycine	Lipoyltransferase 1 Deficiency
HMDB0000123	Glycine	Neu-Laxova Syndrome 1
HMDB0000123	Glycine	Phosphoserine Aminotransferase Deficiency
HMDB0000123	Glycine	Phosphoserine Phosphatase Deficiency
HMDB0000123	Glycine	Pyridoxamine 5-prime-phosphate oxidase deficiency
HMDB0000123	Glycine	Ulcerative colitis
HMDB0000123	Glycine	Early preeclampsia
HMDB0000123	Glycine	Late-onset preeclampsia
HMDB0000123	Glycine	Lewy body disease
HMDB0000124	Fructose 6-phosphate	Alzheimer's disease
HMDB0000124	Fructose 6-phosphate	Frontotemporal dementia
HMDB0000124	Fructose 6-phosphate	Lewy body disease
HMDB0000125	Glutathione	Traumatic brain injury
HMDB0000125	Glutathione	Canavan disease
HMDB0000125	Glutathione	Schizophrenia
HMDB0000125	Glutathione	Gamma-glutamyl transpeptidase deficiency
HMDB0000125	Glutathione	Multiple sclerosis
HMDB0000126	Glycerol 3-phosphate	Alzheimer's disease
HMDB0000126	Glycerol 3-phosphate	Colorectal cancer
HMDB0000126	Glycerol 3-phosphate	Frontotemporal dementia
HMDB0000126	Glycerol 3-phosphate	Lewy body disease
HMDB0000128	Guanidoacetic acid	Chronic renal failure
HMDB0000128	Guanidoacetic acid	Crohn's disease
HMDB0000128	Guanidoacetic acid	Schizophrenia
HMDB0000128	Guanidoacetic acid	Uremia
HMDB0000128	Guanidoacetic acid	Eosinophilic esophagitis
HMDB0000128	Guanidoacetic acid	Cerebral creatine deficiency syndrome 1
HMDB0000128	Guanidoacetic acid	Cerebral creatine deficiency syndrome 2
HMDB0000128	Guanidoacetic acid	Cerebral creatine deficiency syndrome 3
HMDB0000128	Guanidoacetic acid	Ulcerative colitis
HMDB0000130	Homogentisic acid	Alkaptonuria
HMDB0000130	Homogentisic acid	Crohn's disease
HMDB0000130	Homogentisic acid	Eosinophilic esophagitis
HMDB0000130	Homogentisic acid	Ulcerative colitis
HMDB0000131	Glycerol	Pregnancy
HMDB0000131	Glycerol	Colorectal cancer
HMDB0000131	Glycerol	Crohn's disease
HMDB0000131	Glycerol	Diabetes mellitus type 2
HMDB0000131	Glycerol	Schizophrenia
HMDB0000131	Glycerol	Glycerol kinase deficiency
HMDB0000131	Glycerol	Irritable bowel syndrome
HMDB0000131	Glycerol	Eosinophilic esophagitis
HMDB0000131	Glycerol	Ulcerative colitis
HMDB0000131	Glycerol	Early preeclampsia
HMDB0000131	Glycerol	Late-onset preeclampsia
HMDB0000132	Guanine	Alzheimer's disease
HMDB0000132	Guanine	Colorectal cancer
HMDB0000132	Guanine	Frontotemporal dementia
HMDB0000132	Guanine	Lesch-Nyhan syndrome
HMDB0000132	Guanine	Lewy body disease
HMDB0000133	Guanosine	Colorectal cancer
HMDB0000133	Guanosine	Crohn's disease
HMDB0000133	Guanosine	Purine nucleoside phosphorylase deficiency
HMDB0000133	Guanosine	Eosinophilic esophagitis
HMDB0000133	Guanosine	Ulcerative colitis
HMDB0000134	Fumaric acid	2-Ketoglutarate dehydrogenase complex deficiency
HMDB0000134	Fumaric acid	Alzheimer's disease
HMDB0000134	Fumaric acid	Colorectal cancer
HMDB0000134	Fumaric acid	Fumarase deficiency
HMDB0000134	Fumaric acid	Irritable bowel syndrome
HMDB0000134	Fumaric acid	Lung Cancer
HMDB0000134	Fumaric acid	Rheumatoid arthritis
HMDB0000134	Fumaric acid	Diverticular disease
HMDB0000134	Fumaric acid	Eosinophilic esophagitis
HMDB0000134	Fumaric acid	Amish lethal microcephaly
HMDB0000134	Fumaric acid	Lipoyltransferase 1 Deficiency
HMDB0000138	Glycocholic acid	Alpha-1-antitrypsin deficiency
HMDB0000138	Glycocholic acid	Biliary atresia
HMDB0000138	Glycocholic acid	Celiac disease
HMDB0000138	Glycocholic acid	Choledochal cysts
HMDB0000138	Glycocholic acid	Chronic active hepatitis
HMDB0000138	Glycocholic acid	Colorectal cancer
HMDB0000138	Glycocholic acid	Crohn's disease
HMDB0000138	Glycocholic acid	Cystic fibrosis
HMDB0000138	Glycocholic acid	Acute liver failure
HMDB0000138	Glycocholic acid	Galactosemia type 1
HMDB0000138	Glycocholic acid	Glycogen storage disease
HMDB0000138	Glycocholic acid	Hepatobiliary diseases
HMDB0000138	Glycocholic acid	Intrahepatic biliary hypoplasia
HMDB0000138	Glycocholic acid	Portal vein obstruction
HMDB0000138	Glycocholic acid	Neonatal hepatitis
HMDB0000138	Glycocholic acid	Wilson's disease
HMDB0000138	Glycocholic acid	Ulcerative colitis
HMDB0000139	Glyceric acid	Colorectal cancer
HMDB0000139	Glyceric acid	Crohn's disease
HMDB0000139	Glyceric acid	D-Glyceric acidemia
HMDB0000139	Glyceric acid	Schizophrenia
HMDB0000139	Glyceric acid	Irritable bowel syndrome
HMDB0000139	Glyceric acid	Primary hyperoxaluria
HMDB0000139	Glyceric acid	Primary hyperoxaluria II
HMDB0000139	Glyceric acid	Eosinophilic esophagitis
HMDB0000139	Glyceric acid	D-Glyceric acidura
HMDB0000139	Glyceric acid	Ulcerative colitis
HMDB0000140	Glucosylceramide	Abetalipoproteinemia
HMDB0000140	Glucosylceramide	Hypobetalipoproteinemia
HMDB0000142	Formic acid	Pregnancy
HMDB0000142	Formic acid	Autosomal dominant polycystic kidney disease
HMDB0000142	Formic acid	Diabetes mellitus type 1
HMDB0000142	Formic acid	Irritable bowel syndrome
HMDB0000142	Formic acid	Lung Cancer
HMDB0000142	Formic acid	Methanol poisoning
HMDB0000142	Formic acid	Methyl formate exposure
HMDB0000142	Formic acid	Rheumatoid arthritis
HMDB0000142	Formic acid	Pancreatic cancer
HMDB0000142	Formic acid	Formic acid intoxication
HMDB0000142	Formic acid	Diverticular disease
HMDB0000142	Formic acid	Eosinophilic esophagitis
HMDB0000142	Formic acid	Early preeclampsia
HMDB0000142	Formic acid	Late-onset preeclampsia
HMDB0000143	D-Galactose	Colorectal cancer
HMDB0000143	D-Galactose	Galactose-1-phosphate uridyltransferase deficiency
HMDB0000143	D-Galactose	Galactosemia type 1
HMDB0000143	D-Galactose	Eosinophilic esophagitis
HMDB0000143	D-Galactose	Galactosemia
HMDB0000143	D-Galactose	Patent Ductus Venosus
HMDB0000145	Estrone	Menstrual cycle
HMDB0000145	Estrone	Aromatase deficiency
HMDB0000145	Estrone	X-linked ichthyosis
HMDB0000148	L-Glutamic acid	Alzheimer's disease
HMDB0000148	L-Glutamic acid	Anoxia
HMDB0000148	L-Glutamic acid	Autism
HMDB0000148	L-Glutamic acid	Autosomal dominant polycystic kidney disease
HMDB0000148	L-Glutamic acid	Perillyl alcohol administration for cancer treatment
HMDB0000148	L-Glutamic acid	Colorectal cancer
HMDB0000148	L-Glutamic acid	Crohn's disease
HMDB0000148	L-Glutamic acid	Dicarboxylic aminoaciduria
HMDB0000148	L-Glutamic acid	Epilepsy
HMDB0000148	L-Glutamic acid	Schizophrenia
HMDB0000148	L-Glutamic acid	Stomach cancer
HMDB0000148	L-Glutamic acid	Heart failure
HMDB0000148	L-Glutamic acid	Irritable bowel syndrome
HMDB0000148	L-Glutamic acid	Leukemia
HMDB0000148	L-Glutamic acid	Obesity
HMDB0000148	L-Glutamic acid	Periodontal disease
HMDB0000148	L-Glutamic acid	Rett syndrome
HMDB0000148	L-Glutamic acid	Sepsis
HMDB0000148	L-Glutamic acid	Pancreatic cancer
HMDB0000148	L-Glutamic acid	N-acetylglutamate synthetase deficiency
HMDB0000148	L-Glutamic acid	Diverticular disease
HMDB0000148	L-Glutamic acid	Eosinophilic esophagitis
HMDB0000148	L-Glutamic acid	Lipoyltransferase 1 Deficiency
HMDB0000148	L-Glutamic acid	Ulcerative colitis
HMDB0000149	Ethanolamine	Autosomal dominant polycystic kidney disease
HMDB0000149	Ethanolamine	Perillyl alcohol administration for cancer treatment
HMDB0000149	Ethanolamine	Colorectal cancer
HMDB0000149	Ethanolamine	Irritable bowel syndrome
HMDB0000149	Ethanolamine	Maple syrup urine disease
HMDB0000149	Ethanolamine	Periodontal disease
HMDB0000149	Ethanolamine	Propionic acidemia
HMDB0000149	Ethanolamine	Pancreatic cancer
HMDB0000149	Ethanolamine	Eosinophilic esophagitis
HMDB0000149	Ethanolamine	Ethanolaminuria
HMDB0000149	Ethanolamine	Ulcerative colitis
HMDB0000150	Gluconolactone	Prostate cancer
HMDB0000151	Estradiol	Adrenal hyperplasia, congenital, due to 3-beta-hydroxysteroid dehydrogenase 2 deficiency
HMDB0000151	Estradiol	Benign gynecological diseases
HMDB0000151	Estradiol	Menstrual cycle
HMDB0000151	Estradiol	Congenital Adrenal Hyperplasia, due to 17-Hydroxylase-Deficiency
HMDB0000151	Estradiol	Aromatase deficiency
HMDB0000151	Estradiol	Lipoid Congenital Adrenal Hyperplasia
HMDB0000151	Estradiol	Proprotein Convertase 1/3 Deficiency
HMDB0000151	Estradiol	X-linked ichthyosis
HMDB0000152	Gentisic acid	Colorectal cancer
HMDB0000152	Gentisic acid	Idiopathic oro-facial pain
HMDB0000153	Estriol	Pregnancy
HMDB0000153	Estriol	Diabetes mellitus type 2
HMDB0000153	Estriol	Aromatase deficiency
HMDB0000156	L-Malic acid	2-Ketoglutarate dehydrogenase complex deficiency
HMDB0000156	L-Malic acid	Alzheimer's disease
HMDB0000156	L-Malic acid	Anoxia
HMDB0000156	L-Malic acid	Colorectal cancer
HMDB0000156	L-Malic acid	Frontotemporal dementia
HMDB0000156	L-Malic acid	Eosinophilic esophagitis
HMDB0000156	L-Malic acid	Lewy body disease
HMDB0000157	Hypoxanthine	Alzheimer's disease
HMDB0000157	Hypoxanthine	Autosomal dominant polycystic kidney disease
HMDB0000157	Hypoxanthine	3-Methyl-crotonyl-glycinuria
HMDB0000157	Hypoxanthine	Perillyl alcohol administration for cancer treatment
HMDB0000157	Hypoxanthine	Canavan disease
HMDB0000157	Hypoxanthine	Colorectal cancer
HMDB0000157	Hypoxanthine	Crohn's disease
HMDB0000157	Hypoxanthine	Degenerative disc disease
HMDB0000157	Hypoxanthine	Frontotemporal dementia
HMDB0000157	Hypoxanthine	Hepatocellular carcinoma
HMDB0000157	Hypoxanthine	Hydrocephalus
HMDB0000157	Hypoxanthine	Irritable bowel syndrome
HMDB0000157	Hypoxanthine	Lesch-Nyhan syndrome
HMDB0000157	Hypoxanthine	Lung Cancer
HMDB0000157	Hypoxanthine	Periodontal disease
HMDB0000157	Hypoxanthine	Rheumatoid arthritis
HMDB0000157	Hypoxanthine	Sulfite oxidase deficiency, ISOLATED
HMDB0000157	Hypoxanthine	Thymidine treatment
HMDB0000157	Hypoxanthine	Uremia
HMDB0000157	Hypoxanthine	Pancreatic cancer
HMDB0000157	Hypoxanthine	Xanthinuria type 1
HMDB0000157	Hypoxanthine	Eosinophilic esophagitis
HMDB0000157	Hypoxanthine	Molybdenum cofactor deficiency
HMDB0000157	Hypoxanthine	Phosphoribosylpyrophosphate Synthetase Superactivity
HMDB0000157	Hypoxanthine	Ulcerative colitis
HMDB0000157	Hypoxanthine	Lewy body disease
HMDB0000158	L-Tyrosine	Alzheimer's disease
HMDB0000158	L-Tyrosine	Pregnancy
HMDB0000158	L-Tyrosine	Autism
HMDB0000158	L-Tyrosine	Perillyl alcohol administration for cancer treatment
HMDB0000158	L-Tyrosine	Cachexia
HMDB0000158	L-Tyrosine	Colorectal cancer
HMDB0000158	L-Tyrosine	Crohn's disease
HMDB0000158	L-Tyrosine	Epilepsy
HMDB0000158	L-Tyrosine	Schizophrenia
HMDB0000158	L-Tyrosine	Frontotemporal dementia
HMDB0000158	L-Tyrosine	Fumarase deficiency
HMDB0000158	L-Tyrosine	Hawkinsinuria
HMDB0000158	L-Tyrosine	Hypermethioninemia
HMDB0000158	L-Tyrosine	Hypothyroidism
HMDB0000158	L-Tyrosine	Irritable bowel syndrome
HMDB0000158	L-Tyrosine	Leukemia
HMDB0000158	L-Tyrosine	Myocardial infarction
HMDB0000158	L-Tyrosine	Obesity
HMDB0000158	L-Tyrosine	Periodontal disease
HMDB0000158	L-Tyrosine	Tyrosinemia
HMDB0000158	L-Tyrosine	Tyrosinemia I
HMDB0000158	L-Tyrosine	Viral infection
HMDB0000158	L-Tyrosine	Pancreatic cancer
HMDB0000158	L-Tyrosine	Eosinophilic esophagitis
HMDB0000158	L-Tyrosine	Citrullinemia type II, neonatal-onset
HMDB0000158	L-Tyrosine	Ulcerative colitis
HMDB0000158	L-Tyrosine	Early preeclampsia
HMDB0000158	L-Tyrosine	Late-onset preeclampsia
HMDB0000158	L-Tyrosine	Lewy body disease
HMDB0000159	L-Phenylalanine	6-Pyruvoyltetrahydropterin synthase deficiency
HMDB0000159	L-Phenylalanine	Alzheimer's disease
HMDB0000159	L-Phenylalanine	Pregnancy
HMDB0000159	L-Phenylalanine	Autism
HMDB0000159	L-Phenylalanine	Bacterial infections
HMDB0000159	L-Phenylalanine	Perillyl alcohol administration for cancer treatment
HMDB0000159	L-Phenylalanine	Colorectal cancer
HMDB0000159	L-Phenylalanine	Crohn's disease
HMDB0000159	L-Phenylalanine	Dengue fever
HMDB0000159	L-Phenylalanine	Epilepsy
HMDB0000159	L-Phenylalanine	Schizophrenia
HMDB0000159	L-Phenylalanine	Frontotemporal dementia
HMDB0000159	L-Phenylalanine	Guanosine triphosphate cyclohydrolase deficiency
HMDB0000159	L-Phenylalanine	Hypothyroidism
HMDB0000159	L-Phenylalanine	Irritable bowel syndrome
HMDB0000159	L-Phenylalanine	Leukemia
HMDB0000159	L-Phenylalanine	Maple syrup urine disease
HMDB0000159	L-Phenylalanine	Myocardial infarction
HMDB0000159	L-Phenylalanine	Obesity
HMDB0000159	L-Phenylalanine	Periodontal disease
HMDB0000159	L-Phenylalanine	Phenylketonuria
HMDB0000159	L-Phenylalanine	Pterin-4a carbinolamine dehydratase deficiency
HMDB0000159	L-Phenylalanine	Rheumatoid arthritis
HMDB0000159	L-Phenylalanine	Viral infection
HMDB0000159	L-Phenylalanine	Pancreatic cancer
HMDB0000159	L-Phenylalanine	Gout
HMDB0000159	L-Phenylalanine	Eosinophilic esophagitis
HMDB0000159	L-Phenylalanine	Ulcerative colitis
HMDB0000159	L-Phenylalanine	Early preeclampsia
HMDB0000159	L-Phenylalanine	Late-onset preeclampsia
HMDB0000159	L-Phenylalanine	Lewy body disease
HMDB0000161	L-Alanine	Alzheimer's disease
HMDB0000161	L-Alanine	Pregnancy
HMDB0000161	L-Alanine	Autism
HMDB0000161	L-Alanine	Perillyl alcohol administration for cancer treatment
HMDB0000161	L-Alanine	Colorectal cancer
HMDB0000161	L-Alanine	Crohn's disease
HMDB0000161	L-Alanine	Dengue fever
HMDB0000161	L-Alanine	Epilepsy
HMDB0000161	L-Alanine	Schizophrenia
HMDB0000161	L-Alanine	Frontotemporal dementia
HMDB0000161	L-Alanine	Heart failure
HMDB0000161	L-Alanine	Histidinemia
HMDB0000161	L-Alanine	Irritable bowel syndrome
HMDB0000161	L-Alanine	Leukemia
HMDB0000161	L-Alanine	Lung Cancer
HMDB0000161	L-Alanine	Meningitis
HMDB0000161	L-Alanine	Tuberculosis
HMDB0000161	L-Alanine	Paraquat poisoning
HMDB0000161	L-Alanine	Periodontal disease
HMDB0000161	L-Alanine	Pyruvate carboxylase deficiency
HMDB0000161	L-Alanine	Rheumatoid arthritis
HMDB0000161	L-Alanine	Temporomandibular joint disorder
HMDB0000161	L-Alanine	Pancreatic cancer
HMDB0000161	L-Alanine	Glucagon deficiency
HMDB0000161	L-Alanine	N-acetylglutamate synthetase deficiency
HMDB0000161	L-Alanine	Gout
HMDB0000161	L-Alanine	Diverticular disease
HMDB0000161	L-Alanine	Eosinophilic esophagitis
HMDB0000161	L-Alanine	Amish lethal microcephaly
HMDB0000161	L-Alanine	Coenzyme Q10 deficiency, primary, 5
HMDB0000161	L-Alanine	Dihydrolipoamide Dehydrogenase Deficiency
HMDB0000161	L-Alanine	Epilepsy, early-onset, vitamin B6-dependent
HMDB0000161	L-Alanine	Lipoyltransferase 1 Deficiency
HMDB0000161	L-Alanine	Mitochondrial pyruvate carrier deficiency
HMDB0000161	L-Alanine	Pearson Syndrome
HMDB0000161	L-Alanine	Pyruvate dehydrogenase phosphatase deficiency
HMDB0000161	L-Alanine	Ulcerative colitis
HMDB0000161	L-Alanine	Early preeclampsia
HMDB0000161	L-Alanine	Late-onset preeclampsia
HMDB0000161	L-Alanine	Lewy body disease
HMDB0000162	L-Proline	Alzheimer's disease
HMDB0000162	L-Proline	Pregnancy
HMDB0000162	L-Proline	Autism
HMDB0000162	L-Proline	Autosomal dominant polycystic kidney disease
HMDB0000162	L-Proline	Perillyl alcohol administration for cancer treatment
HMDB0000162	L-Proline	Celiac disease
HMDB0000162	L-Proline	Colorectal cancer
HMDB0000162	L-Proline	Crohn's disease
HMDB0000162	L-Proline	Dicarboxylic aminoaciduria
HMDB0000162	L-Proline	Frontotemporal dementia
HMDB0000162	L-Proline	Glutathione synthetase deficiency
HMDB0000162	L-Proline	Hemodialysis
HMDB0000162	L-Proline	Irritable bowel syndrome
HMDB0000162	L-Proline	Obesity
HMDB0000162	L-Proline	Periodontal disease
HMDB0000162	L-Proline	Pyruvate carboxylase deficiency
HMDB0000162	L-Proline	Rheumatoid arthritis
HMDB0000162	L-Proline	Pancreatic cancer
HMDB0000162	L-Proline	Iminoglycinuria
HMDB0000162	L-Proline	Eosinophilic esophagitis
HMDB0000162	L-Proline	Cutis laxa, autosomal recessive, type IIIA
HMDB0000162	L-Proline	Dihydrolipoamide Dehydrogenase Deficiency
HMDB0000162	L-Proline	Hyperprolinemia, type I
HMDB0000162	L-Proline	Hyperprolinemia, type II
HMDB0000162	L-Proline	Lipoyltransferase 1 Deficiency
HMDB0000162	L-Proline	Mitochondrial pyruvate carrier deficiency
HMDB0000162	L-Proline	Ulcerative colitis
HMDB0000162	L-Proline	Early preeclampsia
HMDB0000162	L-Proline	Late-onset preeclampsia
HMDB0000162	L-Proline	Lewy body disease
HMDB0000163	D-Maltose	Colorectal cancer
HMDB0000163	D-Maltose	Peritoneal dialysis
HMDB0000163	D-Maltose	Eosinophilic esophagitis
HMDB0000164	Methylamine	Crohn's disease
HMDB0000164	Methylamine	Uremia
HMDB0000164	Methylamine	Diverticular disease
HMDB0000164	Methylamine	Eosinophilic esophagitis
HMDB0000164	Methylamine	Ulcerative colitis
HMDB0000167	L-Threonine	Alzheimer's disease
HMDB0000167	L-Threonine	Pregnancy
HMDB0000167	L-Threonine	Autism
HMDB0000167	L-Threonine	Autosomal dominant polycystic kidney disease
HMDB0000167	L-Threonine	Perillyl alcohol administration for cancer treatment
HMDB0000167	L-Threonine	Colorectal cancer
HMDB0000167	L-Threonine	Crohn's disease
HMDB0000167	L-Threonine	Epilepsy
HMDB0000167	L-Threonine	Schizophrenia
HMDB0000167	L-Threonine	Frontotemporal dementia
HMDB0000167	L-Threonine	Fumarase deficiency
HMDB0000167	L-Threonine	Heart failure
HMDB0000167	L-Threonine	Irritable bowel syndrome
HMDB0000167	L-Threonine	Leukemia
HMDB0000167	L-Threonine	Obesity
HMDB0000167	L-Threonine	Periodontal disease
HMDB0000167	L-Threonine	Rheumatoid arthritis
HMDB0000167	L-Threonine	Pancreatic cancer
HMDB0000167	L-Threonine	Eosinophilic esophagitis
HMDB0000167	L-Threonine	Citrullinemia type II, neonatal-onset
HMDB0000167	L-Threonine	Pyridoxamine 5-prime-phosphate oxidase deficiency
HMDB0000167	L-Threonine	Ulcerative colitis
HMDB0000167	L-Threonine	Early preeclampsia
HMDB0000167	L-Threonine	Late-onset preeclampsia
HMDB0000167	L-Threonine	Lewy body disease
HMDB0000168	L-Asparagine	Alzheimer's disease
HMDB0000168	L-Asparagine	Pregnancy
HMDB0000168	L-Asparagine	Celiac disease
HMDB0000168	L-Asparagine	Colorectal cancer
HMDB0000168	L-Asparagine	Crohn's disease
HMDB0000168	L-Asparagine	Cystic fibrosis
HMDB0000168	L-Asparagine	Epilepsy
HMDB0000168	L-Asparagine	Schizophrenia
HMDB0000168	L-Asparagine	Frontotemporal dementia
HMDB0000168	L-Asparagine	Fumarase deficiency
HMDB0000168	L-Asparagine	Leukemia
HMDB0000168	L-Asparagine	Uremia
HMDB0000168	L-Asparagine	Gout
HMDB0000168	L-Asparagine	Eosinophilic esophagitis
HMDB0000168	L-Asparagine	Ulcerative colitis
HMDB0000168	L-Asparagine	Early preeclampsia
HMDB0000168	L-Asparagine	Late-onset preeclampsia
HMDB0000168	L-Asparagine	Lewy body disease
HMDB0000169	D-Mannose	Colorectal cancer
HMDB0000169	D-Mannose	Eosinophilic esophagitis
HMDB0000172	L-Isoleucine	Alzheimer's disease
HMDB0000172	L-Isoleucine	Pregnancy
HMDB0000172	L-Isoleucine	Autism
HMDB0000172	L-Isoleucine	Autosomal dominant polycystic kidney disease
HMDB0000172	L-Isoleucine	Perillyl alcohol administration for cancer treatment
HMDB0000172	L-Isoleucine	Colorectal cancer
HMDB0000172	L-Isoleucine	Crohn's disease
HMDB0000172	L-Isoleucine	Epilepsy
HMDB0000172	L-Isoleucine	Schizophrenia
HMDB0000172	L-Isoleucine	Frontotemporal dementia
HMDB0000172	L-Isoleucine	Heart failure
HMDB0000172	L-Isoleucine	Irritable bowel syndrome
HMDB0000172	L-Isoleucine	Leukemia
HMDB0000172	L-Isoleucine	Maple syrup urine disease
HMDB0000172	L-Isoleucine	Periodontal disease
HMDB0000172	L-Isoleucine	Saccharopinuria
HMDB0000172	L-Isoleucine	Pancreatic cancer
HMDB0000172	L-Isoleucine	Eosinophilic esophagitis
HMDB0000172	L-Isoleucine	Branched-chain Keto Acid Dehydrogenase Kinase Deficiency
HMDB0000172	L-Isoleucine	Dihydrolipoamide Dehydrogenase Deficiency
HMDB0000172	L-Isoleucine	Lipoyltransferase 1 Deficiency
HMDB0000172	L-Isoleucine	Ulcerative colitis
HMDB0000172	L-Isoleucine	Early preeclampsia
HMDB0000172	L-Isoleucine	Lewy body disease
HMDB0000174	L-Fucose	Thyroid cancer
HMDB0000174	L-Fucose	Colorectal cancer
HMDB0000174	L-Fucose	Eosinophilic esophagitis
HMDB0000175	Inosinic acid	Febrile seizures
HMDB0000175	Inosinic acid	Crohn's disease
HMDB0000175	Inosinic acid	Ulcerative colitis
HMDB0000176	Maleic acid	Eosinophilic esophagitis
HMDB0000177	L-Histidine	Alzheimer's disease
HMDB0000177	L-Histidine	Argininosuccinic aciduria
HMDB0000177	L-Histidine	Autism
HMDB0000177	L-Histidine	Autosomal dominant polycystic kidney disease
HMDB0000177	L-Histidine	Perillyl alcohol administration for cancer treatment
HMDB0000177	L-Histidine	Celiac disease
HMDB0000177	L-Histidine	Colorectal cancer
HMDB0000177	L-Histidine	Crohn's disease
HMDB0000177	L-Histidine	Dengue fever
HMDB0000177	L-Histidine	Epilepsy
HMDB0000177	L-Histidine	Schizophrenia
HMDB0000177	L-Histidine	Frontotemporal dementia
HMDB0000177	L-Histidine	Fumarase deficiency
HMDB0000177	L-Histidine	Histidinemia
HMDB0000177	L-Histidine	Leukemia
HMDB0000177	L-Histidine	Maple syrup urine disease
HMDB0000177	L-Histidine	Obesity
HMDB0000177	L-Histidine	Periodontal disease
HMDB0000177	L-Histidine	Phenylketonuria
HMDB0000177	L-Histidine	Propionic acidemia
HMDB0000177	L-Histidine	Tyrosinemia I
HMDB0000177	L-Histidine	Pancreatic cancer
HMDB0000177	L-Histidine	Eosinophilic esophagitis
HMDB0000177	L-Histidine	Pyridoxamine 5-prime-phosphate oxidase deficiency
HMDB0000177	L-Histidine	Ulcerative colitis
HMDB0000177	L-Histidine	Lewy body disease
HMDB0000181	L-Dopa	Alzheimer's disease
HMDB0000181	L-Dopa	Aromatic L-amino acid decarboxylase deficiency
HMDB0000181	L-Dopa	Sepiapterin reductase deficiency
HMDB0000181	L-Dopa	Eosinophilic esophagitis
HMDB0000182	L-Lysine	Alzheimer's disease
HMDB0000182	L-Lysine	Pregnancy
HMDB0000182	L-Lysine	Autism
HMDB0000182	L-Lysine	Autosomal dominant polycystic kidney disease
HMDB0000182	L-Lysine	Perillyl alcohol administration for cancer treatment
HMDB0000182	L-Lysine	Carbamoyl Phosphate Synthetase Deficiency
HMDB0000182	L-Lysine	Colorectal cancer
HMDB0000182	L-Lysine	Crohn's disease
HMDB0000182	L-Lysine	Cystinuria
HMDB0000182	L-Lysine	Schizophrenia
HMDB0000182	L-Lysine	Frontotemporal dementia
HMDB0000182	L-Lysine	Fumarase deficiency
HMDB0000182	L-Lysine	Histidinemia
HMDB0000182	L-Lysine	Irritable bowel syndrome
HMDB0000182	L-Lysine	L-2-Hydroxyglutaric aciduria
HMDB0000182	L-Lysine	Leukemia
HMDB0000182	L-Lysine	Lysinuric protein intolerance
HMDB0000182	L-Lysine	Periodontal disease
HMDB0000182	L-Lysine	Propionic acidemia
HMDB0000182	L-Lysine	Pyruvate carboxylase deficiency
HMDB0000182	L-Lysine	Refractory localization-related epilepsy
HMDB0000182	L-Lysine	Tyrosinemia I
HMDB0000182	L-Lysine	Pancreatic cancer
HMDB0000182	L-Lysine	Hyperdibasic aminoaciduria I
HMDB0000182	L-Lysine	Eosinophilic esophagitis
HMDB0000182	L-Lysine	2,4-dienoyl-CoA reductase deficiency
HMDB0000182	L-Lysine	Alpha-aminoadipic and alpha-ketoadipic aciduria
HMDB0000182	L-Lysine	Citrullinemia type II, neonatal-onset
HMDB0000182	L-Lysine	Hyperlysinemia I, familial
HMDB0000182	L-Lysine	Hyperlysinuria
HMDB0000182	L-Lysine	Lipoyltransferase 1 Deficiency
HMDB0000182	L-Lysine	Ulcerative colitis
HMDB0000182	L-Lysine	Lewy body disease
HMDB0000186	Alpha-Lactose	Eosinophilic esophagitis
HMDB0000186	Alpha-Lactose	Lactose Intolerance
HMDB0000187	L-Serine	3-Phosphoglycerate dehydrogenase deficiency
HMDB0000187	L-Serine	Alzheimer's disease
HMDB0000187	L-Serine	Pregnancy
HMDB0000187	L-Serine	Autism
HMDB0000187	L-Serine	Autosomal dominant polycystic kidney disease
HMDB0000187	L-Serine	Perillyl alcohol administration for cancer treatment
HMDB0000187	L-Serine	Colorectal cancer
HMDB0000187	L-Serine	Crohn's disease
HMDB0000187	L-Serine	Schizophrenia
HMDB0000187	L-Serine	Frontotemporal dementia
HMDB0000187	L-Serine	Fumarase deficiency
HMDB0000187	L-Serine	Heart failure
HMDB0000187	L-Serine	Irritable bowel syndrome
HMDB0000187	L-Serine	Juvenile myoclonic epilepsy
HMDB0000187	L-Serine	Leukemia
HMDB0000187	L-Serine	Lung Cancer
HMDB0000187	L-Serine	Obesity
HMDB0000187	L-Serine	Periodontal disease
HMDB0000187	L-Serine	Refractory localization-related epilepsy
HMDB0000187	L-Serine	Sarcosinemia
HMDB0000187	L-Serine	Pancreatic cancer
HMDB0000187	L-Serine	Eosinophilic esophagitis
HMDB0000187	L-Serine	Neu-Laxova Syndrome 1
HMDB0000187	L-Serine	Phosphoserine Aminotransferase Deficiency
HMDB0000187	L-Serine	Phosphoserine Phosphatase Deficiency
HMDB0000187	L-Serine	Serine deficiency syndrome, infantile
HMDB0000187	L-Serine	Ulcerative colitis
HMDB0000187	L-Serine	Early preeclampsia
HMDB0000187	L-Serine	Late-onset preeclampsia
HMDB0000187	L-Serine	Lewy body disease
HMDB0000190	L-Lactic acid	2-Ketoglutarate dehydrogenase complex deficiency
HMDB0000190	L-Lactic acid	3-Hydroxy-3-methylglutaryl-CoA lyase deficiency
HMDB0000190	L-Lactic acid	Ethanol intoxication
HMDB0000190	L-Lactic acid	Alzheimer's disease
HMDB0000190	L-Lactic acid	Pregnancy
HMDB0000190	L-Lactic acid	Anoxia
HMDB0000190	L-Lactic acid	Autosomal dominant polycystic kidney disease
HMDB0000190	L-Lactic acid	Colorectal cancer
HMDB0000190	L-Lactic acid	Crohn's disease
HMDB0000190	L-Lactic acid	Cytochrome C oxidase deficiency
HMDB0000190	L-Lactic acid	Dementia
HMDB0000190	L-Lactic acid	Diabetes mellitus type 1
HMDB0000190	L-Lactic acid	Schizophrenia
HMDB0000190	L-Lactic acid	Frontotemporal dementia
HMDB0000190	L-Lactic acid	Fructose-1,6-diphosphatase deficiency
HMDB0000190	L-Lactic acid	Hepatic and biliary malignancies
HMDB0000190	L-Lactic acid	Irritable bowel syndrome
HMDB0000190	L-Lactic acid	Paraquat poisoning
HMDB0000190	L-Lactic acid	Propionic acidemia
HMDB0000190	L-Lactic acid	Pyruvate carboxylase deficiency
HMDB0000190	L-Lactic acid	Pyruvate dehydrogenase deficiency
HMDB0000190	L-Lactic acid	Sulfite oxidase deficiency, ISOLATED
HMDB0000190	L-Lactic acid	Temporomandibular joint disorder
HMDB0000190	L-Lactic acid	Pancreatic cancer
HMDB0000190	L-Lactic acid	Chronic progressive external ophthalmoplegia and Kearns-Sayre syndrome
HMDB0000190	L-Lactic acid	Leigh's syndrome, subacute necrotizing encephalopathy, SNE
HMDB0000190	L-Lactic acid	Eosinophilic esophagitis
HMDB0000190	L-Lactic acid	Mitochondrial complex I deficiency due to ACAD9 deficiency
HMDB0000190	L-Lactic acid	Amish lethal microcephaly
HMDB0000190	L-Lactic acid	2-Methyl-3-hydroxybutyryl-CoA dehydrogenase deficiency
HMDB0000190	L-Lactic acid	2,4-dienoyl-CoA reductase deficiency
HMDB0000190	L-Lactic acid	3-Hydroxy-3-Methylglutaryl-CoA Synthase Deficiency
HMDB0000190	L-Lactic acid	3-Hydroxyacyl-CoA dehydrogenase deficiency
HMDB0000190	L-Lactic acid	3-Hydroxyisobutyryl-coa hydrolase deficiency
HMDB0000190	L-Lactic acid	3-Methylglutaconic Aciduria type IX
HMDB0000190	L-Lactic acid	3-Methylglutaconic Aciduria type V
HMDB0000190	L-Lactic acid	3-Methylglutaconic Aciduria type VI
HMDB0000190	L-Lactic acid	Acute Infantile Liver Failure
HMDB0000190	L-Lactic acid	Cerebral creatine deficiency syndrome 2
HMDB0000190	L-Lactic acid	Coenzyme Q10 deficiency
HMDB0000190	L-Lactic acid	Coenzyme Q10 deficiency, primary, 1
HMDB0000190	L-Lactic acid	Coenzyme Q10 deficiency, primary, 5
HMDB0000190	L-Lactic acid	Combined oxidative phosphorylation deficiency 10
HMDB0000190	L-Lactic acid	Combined oxidative phosphorylation deficiency 11
HMDB0000190	L-Lactic acid	Combined oxidative phosphorylation deficiency 12
HMDB0000190	L-Lactic acid	Combined oxidative phosphorylation deficiency 14
HMDB0000190	L-Lactic acid	D-Lactic Acidosis
HMDB0000190	L-Lactic acid	Deafness, Onychodystrophy, Osteodystrophy, Mental Retardation, and Seizures Syndrome
HMDB0000190	L-Lactic acid	Dihydrolipoamide Dehydrogenase Deficiency
HMDB0000190	L-Lactic acid	Epileptic encephalopathy, early infantile, 39
HMDB0000190	L-Lactic acid	Fructose intolerance, hereditary
HMDB0000190	L-Lactic acid	GRACILE syndrome
HMDB0000190	L-Lactic acid	Hyperglycinemia, lactic acidosis, and seizures
HMDB0000190	L-Lactic acid	Infantile Liver Failure Syndrome 2
HMDB0000190	L-Lactic acid	Leber Optic Atrophy and Dystonia
HMDB0000190	L-Lactic acid	Leigh Syndrome, French Canadian Type
HMDB0000190	L-Lactic acid	Lipoyltransferase 1 Deficiency
HMDB0000190	L-Lactic acid	Metabolic encephalomyopathic crises, recurrent, with rhabdomyolysis, cardiac arrhythmias, and neurodegeneration
HMDB0000190	L-Lactic acid	Methylmalonic aciduria mitochondrial encephelopathy Leigh-like
HMDB0000190	L-Lactic acid	Mitochondrial encephalomyopaththy with elevanted methylmalonic acid, SUCLA2
HMDB0000190	L-Lactic acid	Mitochondrial Myopathy, Infantile, Transient
HMDB0000190	L-Lactic acid	Mitochondrial phosphate carrier deficiency
HMDB0000190	L-Lactic acid	Mitochondrial pyruvate carrier deficiency
HMDB0000190	L-Lactic acid	Mitochondrial trifunctional protein deficiency
HMDB0000190	L-Lactic acid	Mitochondrial-encephalopathy-lactic acidosis-stroke
HMDB0000190	L-Lactic acid	Myoclonic epilepsy and ragged red fiber disease
HMDB0000190	L-Lactic acid	Myopathy with lactic acidosis, hereditary
HMDB0000190	L-Lactic acid	Myopathy, lactic acidosis, and sideroblastic anemia 1
HMDB0000190	L-Lactic acid	Pearson Syndrome
HMDB0000190	L-Lactic acid	Phosphoenolpyruvate Carboxykinase Deficiency 1, Cytosolic
HMDB0000190	L-Lactic acid	Pyruvate dehydrogenase deficiency (E1)
HMDB0000190	L-Lactic acid	Pyruvate dehydrogenase phosphatase deficiency
HMDB0000190	L-Lactic acid	Sengers syndrome
HMDB0000190	L-Lactic acid	Ulcerative colitis
HMDB0000190	L-Lactic acid	Early preeclampsia
HMDB0000190	L-Lactic acid	Late-onset preeclampsia
HMDB0000190	L-Lactic acid	Lewy body disease
HMDB0000191	L-Aspartic acid	Alzheimer's disease
HMDB0000191	L-Aspartic acid	Perillyl alcohol administration for cancer treatment
HMDB0000191	L-Aspartic acid	Cirrhosis
HMDB0000191	L-Aspartic acid	Colorectal cancer
HMDB0000191	L-Aspartic acid	Crohn's disease
HMDB0000191	L-Aspartic acid	Dicarboxylic aminoaciduria
HMDB0000191	L-Aspartic acid	Epilepsy
HMDB0000191	L-Aspartic acid	Schizophrenia
HMDB0000191	L-Aspartic acid	Frontotemporal dementia
HMDB0000191	L-Aspartic acid	Growth hormone deficiency
HMDB0000191	L-Aspartic acid	Irritable bowel syndrome
HMDB0000191	L-Aspartic acid	Periodontal disease
HMDB0000191	L-Aspartic acid	Pancreatic cancer
HMDB0000191	L-Aspartic acid	Gout
HMDB0000191	L-Aspartic acid	Eosinophilic esophagitis
HMDB0000191	L-Aspartic acid	Ulcerative colitis
HMDB0000191	L-Aspartic acid	Lewy body disease
HMDB0000192	L-Cystine	Acute seizures
HMDB0000192	L-Cystine	Alzheimer's disease
HMDB0000192	L-Cystine	Colorectal cancer
HMDB0000192	L-Cystine	Cystinuria
HMDB0000192	L-Cystine	Schizophrenia
HMDB0000192	L-Cystine	Fumarase deficiency
HMDB0000192	L-Cystine	Juvenile myoclonic epilepsy
HMDB0000192	L-Cystine	Parkinson's disease
HMDB0000192	L-Cystine	Refractory localization-related epilepsy
HMDB0000192	L-Cystine	Hyperdibasic aminoaciduria I
HMDB0000192	L-Cystine	Eosinophilic esophagitis
HMDB0000192	L-Cystine	Molybdenum cofactor deficiency
HMDB0000192	L-Cystine	Hyperlysinuria
HMDB0000193	Isocitric acid	Alzheimer's disease
HMDB0000193	Isocitric acid	Anoxia
HMDB0000193	Isocitric acid	Autosomal dominant polycystic kidney disease
HMDB0000193	Isocitric acid	Frontotemporal dementia
HMDB0000193	Isocitric acid	Eosinophilic esophagitis
HMDB0000193	Isocitric acid	Lewy body disease
HMDB0000194	Anserine	Alzheimer's disease
HMDB0000194	Anserine	Colorectal cancer
HMDB0000194	Anserine	Eosinophilic esophagitis
HMDB0000195	Inosine	Canavan disease
HMDB0000195	Inosine	Colorectal cancer
HMDB0000195	Inosine	Critical illnesses
HMDB0000195	Inosine	Crohn's disease
HMDB0000195	Inosine	Degenerative disc disease
HMDB0000195	Inosine	Septic shock
HMDB0000195	Inosine	Irritable bowel syndrome
HMDB0000195	Inosine	Kidney disease
HMDB0000195	Inosine	Purine nucleoside phosphorylase deficiency
HMDB0000195	Inosine	Thymidine treatment
HMDB0000195	Inosine	Xanthinuria type 1
HMDB0000195	Inosine	Gout
HMDB0000195	Inosine	Eosinophilic esophagitis
HMDB0000195	Inosine	Ulcerative colitis
HMDB0000197	Indoleacetic acid	Appendicitis
HMDB0000197	Indoleacetic acid	Anorexia nervosa
HMDB0000197	Indoleacetic acid	Autism
HMDB0000197	Indoleacetic acid	Colorectal cancer
HMDB0000197	Indoleacetic acid	Major depressive disorder
HMDB0000197	Indoleacetic acid	Irritable bowel syndrome
HMDB0000197	Indoleacetic acid	Uremia
HMDB0000197	Indoleacetic acid	Eosinophilic esophagitis
HMDB0000197	Indoleacetic acid	Tryptophanuria with dwarfism
HMDB0000201	L-Acetylcarnitine	Very Long Chain Acyl-CoA Dehydrogenase Deficiency
HMDB0000201	L-Acetylcarnitine	3-Methyl-crotonyl-glycinuria
HMDB0000201	L-Acetylcarnitine	Colorectal cancer
HMDB0000201	L-Acetylcarnitine	Crohn's disease
HMDB0000201	L-Acetylcarnitine	Obesity
HMDB0000201	L-Acetylcarnitine	Eosinophilic esophagitis
HMDB0000201	L-Acetylcarnitine	3-Hydroxyacyl-CoA dehydrogenase deficiency
HMDB0000201	L-Acetylcarnitine	Short-chain L-3-hydroxyacyl-CoA dehydrogenase deficiency
HMDB0000201	L-Acetylcarnitine	Ulcerative colitis
HMDB0000202	Methylmalonic acid	Alzheimer's disease
HMDB0000202	Methylmalonic acid	Vitamin B12 deficiency
HMDB0000202	Methylmalonic acid	Fumarase deficiency
HMDB0000202	Methylmalonic acid	Malonyl-Coa decarboxylase deficiency
HMDB0000202	Methylmalonic acid	Propionic acidemia
HMDB0000202	Methylmalonic acid	Transcobalamin II deficiency
HMDB0000202	Methylmalonic acid	Cobalamin malabsorption
HMDB0000202	Methylmalonic acid	Eosinophilic esophagitis
HMDB0000202	Methylmalonic acid	Cobalamin F disease (cblF)
HMDB0000202	Methylmalonic acid	Combined malonic and methylmalonic aciduria
HMDB0000202	Methylmalonic acid	Methylmalonic aciduria mitochondrial encephelopathy Leigh-like
HMDB0000202	Methylmalonic acid	Methylmalonic aciduria, cblA type
HMDB0000202	Methylmalonic acid	Methylmalonic aciduria, cblB type
HMDB0000202	Methylmalonic acid	Mitochondrial encephalomyopaththy with elevanted methylmalonic acid, SUCLA2
HMDB0000205	Phenylpyruvic acid	Phenylketonuria
HMDB0000205	Phenylpyruvic acid	Primary biliary cirrhosis
HMDB0000206	N6-Acetyl-L-lysine	Colorectal cancer
HMDB0000206	N6-Acetyl-L-lysine	Eosinophilic esophagitis
HMDB0000207	Oleic acid	Colorectal cancer
HMDB0000207	Oleic acid	Schizophrenia
HMDB0000207	Oleic acid	Gestational diabetes
HMDB0000207	Oleic acid	Isovaleric acidemia
HMDB0000207	Oleic acid	Lung Cancer
HMDB0000208	Oxoglutaric acid	2-Ketoglutarate dehydrogenase complex deficiency
HMDB0000208	Oxoglutaric acid	Anoxia
HMDB0000208	Oxoglutaric acid	Colorectal cancer
HMDB0000208	Oxoglutaric acid	D-2-hydroxyglutaric aciduria
HMDB0000208	Oxoglutaric acid	Schizophrenia
HMDB0000208	Oxoglutaric acid	Fumarase deficiency
HMDB0000208	Oxoglutaric acid	Eosinophilic esophagitis
HMDB0000208	Oxoglutaric acid	Hyperinsulinism-hyperammonemia syndrome
HMDB0000208	Oxoglutaric acid	Amish lethal microcephaly
HMDB0000208	Oxoglutaric acid	Deafness, Onychodystrophy, Osteodystrophy, Mental Retardation, and Seizures Syndrome
HMDB0000208	Oxoglutaric acid	Dihydrolipoamide Dehydrogenase Deficiency
HMDB0000208	Oxoglutaric acid	Lipoyltransferase 1 Deficiency
HMDB0000209	Phenylacetic acid	Colorectal cancer
HMDB0000209	Phenylacetic acid	Crohn's disease
HMDB0000209	Phenylacetic acid	Irritable bowel syndrome
HMDB0000209	Phenylacetic acid	Kidney disease
HMDB0000209	Phenylacetic acid	Leukemia
HMDB0000209	Phenylacetic acid	Phenylketonuria
HMDB0000209	Phenylacetic acid	Uremia
HMDB0000209	Phenylacetic acid	Eosinophilic esophagitis
HMDB0000209	Phenylacetic acid	Ulcerative colitis
HMDB0000210	Pantothenic acid	Alcoholism
HMDB0000210	Pantothenic acid	Colorectal cancer
HMDB0000210	Pantothenic acid	Crohn's disease
HMDB0000210	Pantothenic acid	Irritable bowel syndrome
HMDB0000210	Pantothenic acid	Obesity
HMDB0000210	Pantothenic acid	Eosinophilic esophagitis
HMDB0000210	Pantothenic acid	Ulcerative colitis
HMDB0000211	myo-Inositol	Alzheimer's disease
HMDB0000211	myo-Inositol	Cachexia
HMDB0000211	myo-Inositol	Colorectal cancer
HMDB0000211	myo-Inositol	Schizophrenia
HMDB0000211	myo-Inositol	Ribose-5-phosphate isomerase deficiency
HMDB0000211	myo-Inositol	Eosinophilic esophagitis
HMDB0000212	N-Acetylgalactosamine	Colorectal cancer
HMDB0000213	Myo-inositol 1-phosphate	Colorectal cancer
HMDB0000214	Ornithine	Alzheimer's disease
HMDB0000214	Ornithine	Pregnancy
HMDB0000214	Ornithine	Autism
HMDB0000214	Ornithine	Perillyl alcohol administration for cancer treatment
HMDB0000214	Ornithine	Colorectal cancer
HMDB0000214	Ornithine	Crohn's disease
HMDB0000214	Ornithine	Cystinuria
HMDB0000214	Ornithine	Schizophrenia
HMDB0000214	Ornithine	Frontotemporal dementia
HMDB0000214	Ornithine	Fumarase deficiency
HMDB0000214	Ornithine	Hyperornithinemia with Gyrate Atrophy
HMDB0000214	Ornithine	Leukemia
HMDB0000214	Ornithine	Lysinuric protein intolerance
HMDB0000214	Ornithine	Obesity
HMDB0000214	Ornithine	Ornithine transcarbamylase deficiency
HMDB0000214	Ornithine	Periodontal disease
HMDB0000214	Ornithine	Uremia
HMDB0000214	Ornithine	Pancreatic cancer
HMDB0000214	Ornithine	N-acetylglutamate synthetase deficiency
HMDB0000214	Ornithine	Hyperdibasic aminoaciduria I
HMDB0000214	Ornithine	Eosinophilic esophagitis
HMDB0000214	Ornithine	Cutis laxa, autosomal recessive, type IIIA
HMDB0000214	Ornithine	Hyperlysinemia I, familial
HMDB0000214	Ornithine	Hyperlysinuria
HMDB0000214	Ornithine	Myopathy, lactic acidosis, and sideroblastic anemia 1
HMDB0000214	Ornithine	Pearson Syndrome
HMDB0000214	Ornithine	Ulcerative colitis
HMDB0000214	Ornithine	Early preeclampsia
HMDB0000214	Ornithine	Late-onset preeclampsia
HMDB0000214	Ornithine	Lewy body disease
HMDB0000215	N-Acetyl-D-glucosamine	Colorectal cancer
HMDB0000215	N-Acetyl-D-glucosamine	Diverticular disease
HMDB0000216	Norepinephrine	Subarachnoid hemorrhage
HMDB0000216	Norepinephrine	Bacterial meningitis
HMDB0000216	Norepinephrine	Encephalitis
HMDB0000216	Norepinephrine	Schizophrenia
HMDB0000216	Norepinephrine	Heat stress
HMDB0000216	Norepinephrine	Hypothyroidism
HMDB0000216	Norepinephrine	Pheochromocytoma
HMDB0000216	Norepinephrine	Cerebral infarction
HMDB0000216	Norepinephrine	Uremia
HMDB0000216	Norepinephrine	Dopamine Beta-Hydroxylase Deficiency
HMDB0000216	Norepinephrine	Dopamine-serotonin Vesicular Transport Defect
HMDB0000217	NADP	Pellagra
HMDB0000218	Orotidylic acid	Prostate cancer
HMDB0000220	Palmitic acid	Perillyl alcohol administration for cancer treatment
HMDB0000220	Palmitic acid	Colorectal cancer
HMDB0000220	Palmitic acid	Schizophrenia
HMDB0000220	Palmitic acid	Inflammatory bowel disease
HMDB0000220	Palmitic acid	Eosinophilic esophagitis
HMDB0000222	L-Palmitoylcarnitine	Very Long Chain Acyl-CoA Dehydrogenase Deficiency
HMDB0000222	L-Palmitoylcarnitine	Celiac disease
HMDB0000222	L-Palmitoylcarnitine	Cirrhosis
HMDB0000222	L-Palmitoylcarnitine	Colorectal cancer
HMDB0000222	L-Palmitoylcarnitine	Obesity
HMDB0000222	L-Palmitoylcarnitine	Eosinophilic esophagitis
HMDB0000223	Oxalacetic acid	Anoxia
HMDB0000224	O-Phosphoethanolamine	Traumatic brain injury
HMDB0000224	O-Phosphoethanolamine	Colorectal cancer
HMDB0000224	O-Phosphoethanolamine	Crohn's disease
HMDB0000224	O-Phosphoethanolamine	Eosinophilic esophagitis
HMDB0000224	O-Phosphoethanolamine	Odontohypophosphatasia
HMDB0000224	O-Phosphoethanolamine	Ulcerative colitis
HMDB0000225	Oxoadipic acid	Alpha-aminoadipic aciduria
HMDB0000225	Oxoadipic acid	2-Ketoadipic acidemia
HMDB0000225	Oxoadipic acid	2-Aminoadipic aciduria
HMDB0000226	Orotic acid	Canavan disease
HMDB0000226	Orotic acid	Colorectal cancer
HMDB0000226	Orotic acid	Crohn's disease
HMDB0000226	Orotic acid	Lysinuric protein intolerance
HMDB0000226	Orotic acid	Ornithine transcarbamylase deficiency
HMDB0000226	Orotic acid	N-acetylglutamate synthetase deficiency
HMDB0000226	Orotic acid	Orotic aciduria I
HMDB0000226	Orotic acid	Hyperornithinemia-hyperammonemia-homocitrullinuria
HMDB0000226	Orotic acid	Phosphoenolpyruvate Carboxykinase Deficiency 1, Cytosolic
HMDB0000226	Orotic acid	Ulcerative colitis
HMDB0000227	Mevalonic acid	Mevalonic aciduria
HMDB0000227	Mevalonic acid	Smith-Lemli-Opitz syndrome
HMDB0000228	Phenol	Autism
HMDB0000228	Phenol	Perillyl alcohol administration for cancer treatment
HMDB0000228	Phenol	Celiac disease
HMDB0000228	Phenol	Colorectal cancer
HMDB0000228	Phenol	Crohn's disease
HMDB0000228	Phenol	Irritable bowel syndrome
HMDB0000228	Phenol	Uremia
HMDB0000228	Phenol	Eosinophilic esophagitis
HMDB0000228	Phenol	Ulcerative colitis
HMDB0000228	Phenol	Pervasive developmental disorder not otherwise specified
HMDB0000228	Phenol	Nonalcoholic fatty liver disease
HMDB0000229	Nicotinamide ribotide	Sodium nitrate consumption
HMDB0000230	N-Acetylneuraminic acid	Colorectal cancer
HMDB0000230	N-Acetylneuraminic acid	Irritable bowel syndrome
HMDB0000230	N-Acetylneuraminic acid	Salla disease
HMDB0000230	N-Acetylneuraminic acid	Sialidosis, normosomatic type
HMDB0000230	N-Acetylneuraminic acid	Ulcerative colitis
HMDB0000232	Quinolinic acid	AIDS
HMDB0000232	Quinolinic acid	Amyotrophic lateral sclerosis
HMDB0000232	Quinolinic acid	Anemia
HMDB0000232	Quinolinic acid	Traumatic brain injury
HMDB0000232	Quinolinic acid	CNS infections
HMDB0000232	Quinolinic acid	CNS tumors
HMDB0000232	Quinolinic acid	Convulsion
HMDB0000232	Quinolinic acid	Hepatic coma
HMDB0000232	Quinolinic acid	Hydrocephalus
HMDB0000232	Quinolinic acid	Intraventricular hemorrhage
HMDB0000232	Quinolinic acid	Malaria
HMDB0000232	Quinolinic acid	Tuberculous meningitis
HMDB0000232	Quinolinic acid	Eosinophilic esophagitis
HMDB0000232	Quinolinic acid	Nicotinamide Adenine Dinucleotide Deficiency
HMDB0000232	Quinolinic acid	Familial amyotrophic lateral sclerosis
HMDB0000232	Quinolinic acid	Sporadic amyotrophic lateral sclerosis
HMDB0000234	Testosterone	11-beta-Hydroxylase deficiency
HMDB0000234	Testosterone	21-Hydroxylase deficiency
HMDB0000234	Testosterone	Adrenal hyperplasia, congenital, due to 3-beta-hydroxysteroid dehydrogenase 2 deficiency
HMDB0000234	Testosterone	Cadmium exposure
HMDB0000234	Testosterone	Schizophrenia
HMDB0000234	Testosterone	Hypogonadism
HMDB0000234	Testosterone	Prostate cancer
HMDB0000234	Testosterone	Congenital Adrenal Hyperplasia, due to 17-Hydroxylase-Deficiency
HMDB0000234	Testosterone	Adrenal insufficiency, congenital, with 46,XY sex reversal, partial or complete
HMDB0000234	Testosterone	Aromatase deficiency
HMDB0000234	Testosterone	Lipoid Congenital Adrenal Hyperplasia
HMDB0000234	Testosterone	Woodhouse-Sakati syndrome
HMDB0000234	Testosterone	X-linked ichthyosis
HMDB0000235	Thiamine	Alcoholism
HMDB0000235	Thiamine	Colorectal cancer
HMDB0000235	Thiamine	Friedreich's ataxia
HMDB0000235	Thiamine	Hemodialysis
HMDB0000235	Thiamine	Olivopontocerebral atrophy
HMDB0000235	Thiamine	Hereditary spastic paraplegia
HMDB0000237	Propionic acid	Autism
HMDB0000237	Propionic acid	Celiac disease
HMDB0000237	Propionic acid	Colorectal cancer
HMDB0000237	Propionic acid	Crohn's disease
HMDB0000237	Propionic acid	Irritable bowel syndrome
HMDB0000237	Propionic acid	Methylmalonic acidemia
HMDB0000237	Propionic acid	Propionic acidemia
HMDB0000237	Propionic acid	Rheumatoid arthritis
HMDB0000237	Propionic acid	Eosinophilic esophagitis
HMDB0000237	Propionic acid	Ulcerative colitis
HMDB0000237	Propionic acid	Pervasive developmental disorder not otherwise specified
HMDB0000237	Propionic acid	Nonalcoholic fatty liver disease
HMDB0000238	Sepiapterin	Sepiapterin reductase deficiency
HMDB0000239	Pyridoxine	Colorectal cancer
HMDB0000239	Pyridoxine	Crohn's disease
HMDB0000239	Pyridoxine	Homozygous sickle cell disease
HMDB0000239	Pyridoxine	Eosinophilic esophagitis
HMDB0000239	Pyridoxine	Epilepsy, early-onset, vitamin B6-dependent
HMDB0000239	Pyridoxine	Ulcerative colitis
HMDB0000240	Sulfite	Molybdenum cofactor deficiency
HMDB0000240	Sulfite	Molybdenium co-factor deficiency
HMDB0000241	Protoporphyrin IX	Protoporphyria, Erythropoietic
HMDB0000243	Pyruvic acid	2-Ketoglutarate dehydrogenase complex deficiency
HMDB0000243	Pyruvic acid	3-Hydroxy-3-methylglutaryl-CoA lyase deficiency
HMDB0000243	Pyruvic acid	Alzheimer's disease
HMDB0000243	Pyruvic acid	Pregnancy
HMDB0000243	Pyruvic acid	Anoxia
HMDB0000243	Pyruvic acid	3-Methyl-crotonyl-glycinuria
HMDB0000243	Pyruvic acid	Colorectal cancer
HMDB0000243	Pyruvic acid	Diabetes mellitus type 1
HMDB0000243	Pyruvic acid	Schizophrenia
HMDB0000243	Pyruvic acid	Frontotemporal dementia
HMDB0000243	Pyruvic acid	Fructose-1,6-diphosphatase deficiency
HMDB0000243	Pyruvic acid	Fumarase deficiency
HMDB0000243	Pyruvic acid	Stomach cancer
HMDB0000243	Pyruvic acid	Irritable bowel syndrome
HMDB0000243	Pyruvic acid	Meningitis
HMDB0000243	Pyruvic acid	Pyruvate dehydrogenase deficiency
HMDB0000243	Pyruvic acid	Glucagon deficiency
HMDB0000243	Pyruvic acid	3-methylglutaconic aciduria type II, X-linked
HMDB0000243	Pyruvic acid	Leigh's syndrome, subacute necrotizing encephalopathy, SNE
HMDB0000243	Pyruvic acid	Eosinophilic esophagitis
HMDB0000243	Pyruvic acid	3-Hydroxy-3-Methylglutaryl-CoA Synthase Deficiency
HMDB0000243	Pyruvic acid	Dihydrolipoamide Dehydrogenase Deficiency
HMDB0000243	Pyruvic acid	GRACILE syndrome
HMDB0000243	Pyruvic acid	Lipoyltransferase 1 Deficiency
HMDB0000243	Pyruvic acid	Mitochondrial pyruvate carrier deficiency
HMDB0000243	Pyruvic acid	Myopathy with lactic acidosis, hereditary
HMDB0000243	Pyruvic acid	Pearson Syndrome
HMDB0000243	Pyruvic acid	Pyruvate dehydrogenase deficiency (E1)
HMDB0000243	Pyruvic acid	Pyruvate dehydrogenase phosphatase deficiency
HMDB0000243	Pyruvic acid	Early preeclampsia
HMDB0000243	Pyruvic acid	Late-onset preeclampsia
HMDB0000243	Pyruvic acid	Lewy body disease
HMDB0000244	Riboflavin	Alcoholism
HMDB0000244	Riboflavin	Anorexia nervosa
HMDB0000244	Riboflavin	Colorectal cancer
HMDB0000244	Riboflavin	Eosinophilic esophagitis
HMDB0000244	Riboflavin	Brown-Vialetto-Van Laere Syndrome 1
HMDB0000245	Porphobilinogen	Acute intermittent porphyria
HMDB0000245	Porphobilinogen	Porphyria
HMDB0000245	Porphobilinogen	Protoporphyria, Erythropoietic
HMDB0000246	Tetrahydrofuran	Tetrahydrofuran exposure
HMDB0000247	Sorbitol	Alzheimer's disease
HMDB0000247	Sorbitol	Colorectal cancer
HMDB0000247	Sorbitol	Crohn's disease
HMDB0000247	Sorbitol	Eosinophilic esophagitis
HMDB0000247	Sorbitol	Ulcerative colitis
HMDB0000248	Thyroxine	Adrenal hyperplasia, congenital, due to 3-beta-hydroxysteroid dehydrogenase 2 deficiency
HMDB0000248	Thyroxine	Anorexia nervosa
HMDB0000248	Thyroxine	Hypothyroidism
HMDB0000248	Thyroxine	Proteinuria
HMDB0000248	Thyroxine	Diabetes Mellitus, Congenital Insulin-dependent, With Fatal Secretory Diarrhea; Immunodeficiency, Polyendocrinopathy, and Enteropathy, X-linked, Formerly
HMDB0000248	Thyroxine	Hypothyroidism, congenital, nongoitrous, 2
HMDB0000248	Thyroxine	Leptin Deficiency or Dysfunction
HMDB0000248	Thyroxine	Pendred Syndrome
HMDB0000248	Thyroxine	Pituitary Hormone Deficiency, Combined, 1
HMDB0000248	Thyroxine	Proprotein Convertase 1/3 Deficiency
HMDB0000251	Taurine	Autosomal dominant polycystic kidney disease
HMDB0000251	Taurine	Perillyl alcohol administration for cancer treatment
HMDB0000251	Taurine	Colorectal cancer
HMDB0000251	Taurine	Crohn's disease
HMDB0000251	Taurine	Epilepsy
HMDB0000251	Taurine	Schizophrenia
HMDB0000251	Taurine	Heart failure
HMDB0000251	Taurine	Irritable bowel syndrome
HMDB0000251	Taurine	Leukemia
HMDB0000251	Taurine	Lung Cancer
HMDB0000251	Taurine	Maple syrup urine disease
HMDB0000251	Taurine	Parkinson's disease
HMDB0000251	Taurine	Periodontal disease
HMDB0000251	Taurine	Propionic acidemia
HMDB0000251	Taurine	Rheumatoid arthritis
HMDB0000251	Taurine	Sulfite oxidase deficiency, ISOLATED
HMDB0000251	Taurine	Pancreatic cancer
HMDB0000251	Taurine	Gout
HMDB0000251	Taurine	Eosinophilic esophagitis
HMDB0000251	Taurine	Molybdenum cofactor deficiency
HMDB0000251	Taurine	Ulcerative colitis
HMDB0000252	Sphingosine	Colorectal cancer
HMDB0000252	Sphingosine	Lung Cancer
HMDB0000253	Pregnenolone	Schizophrenia
HMDB0000253	Pregnenolone	Postpartum depression
HMDB0000253	Pregnenolone	Premenstrual dysphoric disorder
HMDB0000253	Pregnenolone	Prepartum depression
HMDB0000253	Pregnenolone	Adrenal insufficiency, congenital, with 46,XY sex reversal, partial or complete
HMDB0000254	Succinic acid	2-Ketoglutarate dehydrogenase complex deficiency
HMDB0000254	Succinic acid	Alzheimer's disease
HMDB0000254	Succinic acid	Pregnancy
HMDB0000254	Succinic acid	Canavan disease
HMDB0000254	Succinic acid	Colorectal cancer
HMDB0000254	Succinic acid	Crohn's disease
HMDB0000254	Succinic acid	D-2-hydroxyglutaric aciduria
HMDB0000254	Succinic acid	Fumarase deficiency
HMDB0000254	Succinic acid	Irritable bowel syndrome
HMDB0000254	Succinic acid	Lung Cancer
HMDB0000254	Succinic acid	Malonyl-Coa decarboxylase deficiency
HMDB0000254	Succinic acid	Gout
HMDB0000254	Succinic acid	Eosinophilic esophagitis
HMDB0000254	Succinic acid	Lipoyltransferase 1 Deficiency
HMDB0000254	Succinic acid	Ulcerative colitis
HMDB0000254	Succinic acid	Early preeclampsia
HMDB0000256	Squalene	Colorectal cancer
HMDB0000257	Thiosulfate	Hydrogen sulfide poisoning
HMDB0000257	Thiosulfate	Molybdenum cofactor deficiency
HMDB0000257	Thiosulfate	Beta-mercaptolactate-cysteine Disulfiduria
HMDB0000258	Sucrose	Autosomal dominant polycystic kidney disease
HMDB0000258	Sucrose	Colorectal cancer
HMDB0000258	Sucrose	Crohn's disease
HMDB0000258	Sucrose	Lung Cancer
HMDB0000258	Sucrose	Sepsis
HMDB0000258	Sucrose	Eosinophilic esophagitis
HMDB0000258	Sucrose	Ulcerative colitis
HMDB0000259	Serotonin	Aromatic L-amino acid decarboxylase deficiency
HMDB0000259	Serotonin	Colorectal cancer
HMDB0000259	Serotonin	Schizophrenia
HMDB0000259	Serotonin	Hypothyroidism
HMDB0000259	Serotonin	Parkinson's disease
HMDB0000259	Serotonin	Sepiapterin reductase deficiency
HMDB0000259	Serotonin	Eosinophilic esophagitis
HMDB0000259	Serotonin	Brunner Syndrome
HMDB0000262	Thymine	Beta-ureidopropionase deficiency
HMDB0000262	Thymine	Colorectal cancer
HMDB0000262	Thymine	Dihydropyrimidine dehydrogenase deficiency
HMDB0000262	Thymine	Temporomandibular joint disorder
HMDB0000262	Thymine	Thymidine treatment
HMDB0000263	Phosphoenolpyruvic acid	Alzheimer's disease
HMDB0000263	Phosphoenolpyruvic acid	Frontotemporal dementia
HMDB0000263	Phosphoenolpyruvic acid	Lewy body disease
HMDB0000265	Liothyronine	Adrenal hyperplasia, congenital, due to 3-beta-hydroxysteroid dehydrogenase 2 deficiency
HMDB0000265	Liothyronine	Anorexia nervosa
HMDB0000265	Liothyronine	Hyperthyroidism
HMDB0000265	Liothyronine	Hypothyroidism
HMDB0000265	Liothyronine	Proprotein Convertase 1/3 Deficiency
HMDB0000267	Pyroglutamic acid	Autosomal dominant polycystic kidney disease
HMDB0000267	Pyroglutamic acid	Colorectal cancer
HMDB0000267	Pyroglutamic acid	Schizophrenia
HMDB0000267	Pyroglutamic acid	Glutathione synthetase deficiency
HMDB0000267	Pyroglutamic acid	Irritable bowel syndrome
HMDB0000267	Pyroglutamic acid	5-oxoprolinase deficiency
HMDB0000267	Pyroglutamic acid	Eosinophilic esophagitis
HMDB0000267	Pyroglutamic acid	Ulcerative colitis
HMDB0000268	Tetrahydrocorticosterone	Lipoid Congenital Adrenal Hyperplasia
HMDB0000269	Sphinganine	Pregnancy
HMDB0000269	Sphinganine	Colorectal cancer
HMDB0000271	Sarcosine	Alzheimer's disease
HMDB0000271	Sarcosine	Colorectal cancer
HMDB0000271	Sarcosine	Dimethylglycine Dehydrogenase Deficiency
HMDB0000271	Sarcosine	Frontotemporal dementia
HMDB0000271	Sarcosine	Stomach cancer
HMDB0000271	Sarcosine	Prostate cancer
HMDB0000271	Sarcosine	Sarcosinemia
HMDB0000271	Sarcosine	Eosinophilic esophagitis
HMDB0000271	Sarcosine	Lewy body disease
HMDB0000272	Phosphoserine	Eosinophilic esophagitis
HMDB0000273	Thymidine	Canavan disease
HMDB0000273	Thymidine	Colorectal cancer
HMDB0000273	Thymidine	Degenerative disc disease
HMDB0000273	Thymidine	Eosinophilic esophagitis
HMDB0000273	Thymidine	Thymidine phosphorylase deficiency
HMDB0000277	Sphingosine 1-phosphate	Cirrhosis
HMDB0000277	Sphingosine 1-phosphate	Hepatocellular carcinoma
HMDB0000279	Saccharopine	Colorectal cancer
HMDB0000283	D-Ribose	Colorectal cancer
HMDB0000283	D-Ribose	Ribose-5-phosphate isomerase deficiency
HMDB0000283	D-Ribose	Eosinophilic esophagitis
HMDB0000286	Uridine diphosphate glucose	Rheumatoid arthritis
HMDB0000288	Uridine 5'-monophosphate	Alzheimer's disease
HMDB0000288	Uridine 5'-monophosphate	Frontotemporal dementia
HMDB0000288	Uridine 5'-monophosphate	Lewy body disease
HMDB0000288	Uridine 5'-monophosphate	Metastatic melanoma
HMDB0000289	Uric acid	Bacterial meningitis
HMDB0000289	Uric acid	3-Methyl-crotonyl-glycinuria
HMDB0000289	Uric acid	Cachexia
HMDB0000289	Uric acid	Canavan disease
HMDB0000289	Uric acid	Colorectal cancer
HMDB0000289	Uric acid	Degenerative disc disease
HMDB0000289	Uric acid	Diabetes mellitus type 2
HMDB0000289	Uric acid	Schizophrenia
HMDB0000289	Uric acid	Fructose-1,6-diphosphatase deficiency
HMDB0000289	Uric acid	Stomach cancer
HMDB0000289	Uric acid	Impaired glucose tolerance
HMDB0000289	Uric acid	Lesch-Nyhan syndrome
HMDB0000289	Uric acid	Meningitis
HMDB0000289	Uric acid	Multiple sclerosis
HMDB0000289	Uric acid	Fanconi syndrome
HMDB0000289	Uric acid	Sulfite oxidase deficiency, ISOLATED
HMDB0000289	Uric acid	Uremia
HMDB0000289	Uric acid	Primary hypomagnesemia
HMDB0000289	Uric acid	Xanthinuria type 1
HMDB0000289	Uric acid	Gout
HMDB0000289	Uric acid	ATIC deficiency
HMDB0000289	Uric acid	Molybdenum cofactor deficiency
HMDB0000289	Uric acid	Fanconi Bickel syndrome
HMDB0000289	Uric acid	Cerebral creatine deficiency syndrome 2
HMDB0000289	Uric acid	congenital disorder of glycosylation CDG-Ia
HMDB0000289	Uric acid	D-Lactic Acidosis
HMDB0000289	Uric acid	Fructose intolerance, hereditary
HMDB0000289	Uric acid	Long-chain Fatty Acids, Defect in Transport of
HMDB0000289	Uric acid	Molybdenium co-factor deficiency
HMDB0000289	Uric acid	Nucleotide Depletion Syndrome
HMDB0000289	Uric acid	Phosphoribosylpyrophosphate Synthetase Superactivity
HMDB0000291	Vanillylmandelic acid	Aromatic L-amino acid decarboxylase deficiency
HMDB0000291	Vanillylmandelic acid	Colorectal cancer
HMDB0000291	Vanillylmandelic acid	Phenylketonuria
HMDB0000291	Vanillylmandelic acid	Eosinophilic esophagitis
HMDB0000291	Vanillylmandelic acid	Brunner Syndrome
HMDB0000292	Xanthine	3-Methyl-crotonyl-glycinuria
HMDB0000292	Xanthine	Canavan disease
HMDB0000292	Xanthine	Colorectal cancer
HMDB0000292	Xanthine	Crohn's disease
HMDB0000292	Xanthine	Cystic fibrosis
HMDB0000292	Xanthine	Degenerative disc disease
HMDB0000292	Xanthine	Hydrocephalus
HMDB0000292	Xanthine	Lesch-Nyhan syndrome
HMDB0000292	Xanthine	Sulfite oxidase deficiency, ISOLATED
HMDB0000292	Xanthine	Xanthinuria type 1
HMDB0000292	Xanthine	Eosinophilic esophagitis
HMDB0000292	Xanthine	Molybdenum cofactor deficiency
HMDB0000292	Xanthine	Xanthinuria type II
HMDB0000292	Xanthine	Adenosine kinase deficiency
HMDB0000292	Xanthine	Molybdenium co-factor deficiency
HMDB0000292	Xanthine	Phosphoribosylpyrophosphate Synthetase Superactivity
HMDB0000292	Xanthine	Ulcerative colitis
HMDB0000294	Urea	Perillyl alcohol administration for cancer treatment
HMDB0000294	Urea	Cirrhosis
HMDB0000294	Urea	Colorectal cancer
HMDB0000294	Urea	Dimethylglycine Dehydrogenase Deficiency
HMDB0000294	Urea	Hepatocellular carcinoma
HMDB0000294	Urea	Meningitis
HMDB0000294	Urea	Tuberculous meningitis
HMDB0000294	Urea	Primary hypomagnesemia
HMDB0000294	Urea	Cholesteryl ester storage disease
HMDB0000294	Urea	Eosinophilic esophagitis
HMDB0000294	Urea	Bartter Syndrome, Type 2, Antenatal
HMDB0000294	Urea	Bartter Syndrome, Type 4B, Neonatal, With Sensorineural Deafness
HMDB0000296	Uridine	Argininemia
HMDB0000296	Uridine	Canavan disease
HMDB0000296	Uridine	Colorectal cancer
HMDB0000296	Uridine	Degenerative disc disease
HMDB0000296	Uridine	Irritable bowel syndrome
HMDB0000296	Uridine	Lesch-Nyhan syndrome
HMDB0000296	Uridine	Ulcerative colitis
HMDB0000299	Xanthosine	Colorectal cancer
HMDB0000299	Xanthosine	Crohn's disease
HMDB0000299	Xanthosine	Ulcerative colitis
HMDB0000299	Xanthosine	Metastatic melanoma
HMDB0000300	Uracil	Argininemia
HMDB0000300	Uracil	Canavan disease
HMDB0000300	Uracil	Carbamoyl Phosphate Synthetase Deficiency
HMDB0000300	Uracil	Colorectal cancer
HMDB0000300	Uracil	Crohn's disease
HMDB0000300	Uracil	Dihydropyrimidine dehydrogenase deficiency
HMDB0000300	Uracil	Hypertension
HMDB0000300	Uracil	Liver disease
HMDB0000300	Uracil	Cerebral infarction
HMDB0000300	Uracil	Diverticular disease
HMDB0000300	Uracil	Eosinophilic esophagitis
HMDB0000300	Uracil	Molybdenium co-factor deficiency
HMDB0000300	Uracil	Ulcerative colitis
HMDB0000301	Urocanic acid	Colorectal cancer
HMDB0000301	Urocanic acid	Eosinophilic esophagitis
HMDB0000301	Urocanic acid	Urocanase deficiency
HMDB0000303	Tryptamine	Colorectal cancer
HMDB0000303	Tryptamine	Irritable bowel syndrome
HMDB0000305	Vitamin A	Abetalipoproteinemia
HMDB0000305	Vitamin A	Pregnancy
HMDB0000305	Vitamin A	Thyroid cancer
HMDB0000305	Vitamin A	Hemodialysis
HMDB0000306	Tyramine	Celiac disease
HMDB0000306	Tyramine	Cirrhosis
HMDB0000306	Tyramine	Colorectal cancer
HMDB0000306	Tyramine	Crohn's disease
HMDB0000306	Tyramine	Eosinophilic esophagitis
HMDB0000306	Tyramine	Brunner Syndrome
HMDB0000306	Tyramine	Ulcerative colitis
HMDB0000308	3b-Hydroxy-5-cholenoic acid	Bile Acid Synthesis Defect, Congenital, 1
HMDB0000315	16-a-Hydroxypregnenolone	Congenital Adrenal Hyperplasia, due to 21-Hydroxylase-Deficiency
HMDB0000317	2-Hydroxy-3-methylpentanoic acid	Colorectal cancer
HMDB0000317	2-Hydroxy-3-methylpentanoic acid	Crohn's disease
HMDB0000317	2-Hydroxy-3-methylpentanoic acid	Maple syrup urine disease
HMDB0000317	2-Hydroxy-3-methylpentanoic acid	Eosinophilic esophagitis
HMDB0000317	2-Hydroxy-3-methylpentanoic acid	Dihydrolipoamide Dehydrogenase Deficiency
HMDB0000317	2-Hydroxy-3-methylpentanoic acid	Ulcerative colitis
HMDB0000318	3,4-Dihydroxyphenylglycol	Menkes disease
HMDB0000319	18-Hydroxycorticosterone	Terminal aldosterone biosynthesis defects
HMDB0000321	2-Hydroxyadipic acid	Alpha-aminoadipic aciduria
HMDB0000321	2-Hydroxyadipic acid	Colorectal cancer
HMDB0000321	2-Hydroxyadipic acid	2-Ketoadipic acidemia
HMDB0000325	3-Hydroxysuberic acid	Colorectal cancer
HMDB0000326	1b,3a,12a-Trihydroxy-5b-cholanoic acid	Primary biliary cirrhosis
HMDB0000332	18-Oxocortisol	Sepsis
HMDB0000333	Isohomovanillic acid	Parkinson's disease
HMDB0000335	16a-Hydroxyestrone	Perillyl alcohol administration for cancer treatment
HMDB0000336	(R)-3-Hydroxyisobutyric acid	Diabetes mellitus type 2
HMDB0000337	(S)-3,4-Dihydroxybutyric acid	Succinic semialdehyde dehydrogenase deficiency
HMDB0000339	2-Methylbutyrylglycine	Autosomal dominant polycystic kidney disease
HMDB0000339	2-Methylbutyrylglycine	Isovaleric acidemia
HMDB0000339	2-Methylbutyrylglycine	Propionic acidemia
HMDB0000339	2-Methylbutyrylglycine	Glutaric aciduria II
HMDB0000339	2-Methylbutyrylglycine	Short/branched chain acyl-CoA dehydrogenase deficiency
HMDB0000341	2-Octenedioic acid	Medium Chain Acyl-CoA Dehydrogenase Deficiency
HMDB0000343	2-Hydroxyestrone	Pregnancy
HMDB0000345	3-Hydroxyadipic acid	3-Hydroxydicarboxylic aciduria
HMDB0000350	3-Hydroxysebacic acid	Medium Chain Acyl-CoA Dehydrogenase Deficiency
HMDB0000352	16a-Hydroxydehydroisoandrosterone	Thyroid cancer
HMDB0000354	2-Methyl-3-hydroxybutyric acid	Ketosis
HMDB0000354	2-Methyl-3-hydroxybutyric acid	Propionic acidemia
HMDB0000354	2-Methyl-3-hydroxybutyric acid	Beta-ketothiolase deficiency
HMDB0000354	2-Methyl-3-hydroxybutyric acid	2-Methyl-3-hydroxybutyryl-CoA dehydrogenase deficiency
HMDB0000355	3-Hydroxymethylglutaric acid	3-Hydroxy-3-methylglutaryl-CoA lyase deficiency
HMDB0000355	3-Hydroxymethylglutaric acid	Colorectal cancer
HMDB0000355	3-Hydroxymethylglutaric acid	Eosinophilic esophagitis
HMDB0000357	3-Hydroxybutyric acid	Adrenal hyperplasia, congenital, due to 3-beta-hydroxysteroid dehydrogenase 2 deficiency
HMDB0000357	3-Hydroxybutyric acid	2-Ketoglutarate dehydrogenase complex deficiency
HMDB0000357	3-Hydroxybutyric acid	3-Hydroxy-3-methylglutaryl-CoA lyase deficiency
HMDB0000357	3-Hydroxybutyric acid	Medium Chain Acyl-CoA Dehydrogenase Deficiency
HMDB0000357	3-Hydroxybutyric acid	Alzheimer's disease
HMDB0000357	3-Hydroxybutyric acid	Pregnancy
HMDB0000357	3-Hydroxybutyric acid	Anoxia
HMDB0000357	3-Hydroxybutyric acid	Carnitine palmitoyltransferase I deficiency
HMDB0000357	3-Hydroxybutyric acid	Colorectal cancer
HMDB0000357	3-Hydroxybutyric acid	Crohn's disease
HMDB0000357	3-Hydroxybutyric acid	Diabetes mellitus type 2
HMDB0000357	3-Hydroxybutyric acid	Schizophrenia
HMDB0000357	3-Hydroxybutyric acid	Frontotemporal dementia
HMDB0000357	3-Hydroxybutyric acid	Fumarase deficiency
HMDB0000357	3-Hydroxybutyric acid	Obesity
HMDB0000357	3-Hydroxybutyric acid	Pyruvate carboxylase deficiency
HMDB0000357	3-Hydroxybutyric acid	Pancreatic cancer
HMDB0000357	3-Hydroxybutyric acid	Eosinophilic esophagitis
HMDB0000357	3-Hydroxybutyric acid	3-Hydroxyisobutyric acid dehydrogenase deficiency
HMDB0000357	3-Hydroxybutyric acid	3-Hydroxy-3-Methylglutaryl-CoA Synthase Deficiency
HMDB0000357	3-Hydroxybutyric acid	3-Hydroxydicarboxylic aciduria
HMDB0000357	3-Hydroxybutyric acid	Pyruvate dehydrogenase phosphatase deficiency
HMDB0000357	3-Hydroxybutyric acid	Ulcerative colitis
HMDB0000357	3-Hydroxybutyric acid	Early preeclampsia
HMDB0000357	3-Hydroxybutyric acid	Late-onset preeclampsia
HMDB0000357	3-Hydroxybutyric acid	Lewy body disease
HMDB0000359	3alpha,7alpha-Dihydroxycoprostanic acid	Refsum's disease
HMDB0000359	3alpha,7alpha-Dihydroxycoprostanic acid	Inflammatory bowel disease
HMDB0000363	17a-Hydroxypregnenolone	Adrenal hyperplasia, congenital, due to 3-beta-hydroxysteroid dehydrogenase 2 deficiency
HMDB0000363	17a-Hydroxypregnenolone	Adrenal insufficiency, congenital, with 46,XY sex reversal, partial or complete
HMDB0000363	17a-Hydroxypregnenolone	Antley-Bixler syndrome with genital anomalies and disordered steroidogenesis
HMDB0000365	Epiandrosterone	Colorectal cancer
HMDB0000365	Epiandrosterone	Schizophrenia
HMDB0000369	3b,17b-Dihydroxyetiocholane	Schizophrenia
HMDB0000374	17-Hydroxyprogesterone	11-beta-Hydroxylase deficiency
HMDB0000374	17-Hydroxyprogesterone	21-Hydroxylase deficiency
HMDB0000374	17-Hydroxyprogesterone	Adrenal hyperplasia, congenital, due to 3-beta-hydroxysteroid dehydrogenase 2 deficiency
HMDB0000374	17-Hydroxyprogesterone	Congenital Adrenal Hyperplasia, due to 21-Hydroxylase-Deficiency
HMDB0000374	17-Hydroxyprogesterone	Phenylketonuria
HMDB0000374	17-Hydroxyprogesterone	Rheumatoid arthritis
HMDB0000374	17-Hydroxyprogesterone	Adrenal insufficiency, congenital, with 46,XY sex reversal, partial or complete
HMDB0000374	17-Hydroxyprogesterone	Antley-Bixler syndrome with genital anomalies and disordered steroidogenesis
HMDB0000374	17-Hydroxyprogesterone	Bartter Syndrome, Type 2, Antenatal
HMDB0000374	17-Hydroxyprogesterone	Lipoid Congenital Adrenal Hyperplasia
HMDB0000375	3-(3-Hydroxyphenyl)propanoic acid	Colorectal cancer
HMDB0000375	3-(3-Hydroxyphenyl)propanoic acid	Irritable bowel syndrome
HMDB0000375	3-(3-Hydroxyphenyl)propanoic acid	Diverticular disease
HMDB0000375	3-(3-Hydroxyphenyl)propanoic acid	Eosinophilic esophagitis
HMDB0000378	2-Methylbutyroylcarnitine	Autosomal dominant polycystic kidney disease
HMDB0000379	2-Methylcitric acid	Biotinidase deficiency
HMDB0000379	2-Methylcitric acid	Vitamin B12 deficiency
HMDB0000379	2-Methylcitric acid	Crohn's disease
HMDB0000379	2-Methylcitric acid	Isovaleric acidemia
HMDB0000379	2-Methylcitric acid	Propionic acidemia
HMDB0000379	2-Methylcitric acid	Iron deficiency
HMDB0000381	Allolithocholic acid	Biliary atresia
HMDB0000387	3-Hydroxydodecanoic acid	Fatty Acid Oxidation disorder
HMDB0000387	3-Hydroxydodecanoic acid	3-Hydroxydicarboxylic aciduria
HMDB0000387	3-Hydroxydodecanoic acid	Nonalcoholic fatty liver disease
HMDB0000391	7-Ketodeoxycholic acid	Colorectal cancer
HMDB0000394	3-Hydroxytetradecanedioic acid	Ketosis
HMDB0000396	2-Ethylhydracrylic acid	3-methylglutaconic aciduria type II, X-linked
HMDB0000396	2-Ethylhydracrylic acid	Short/branched chain acyl-CoA dehydrogenase deficiency
HMDB0000396	2-Ethylhydracrylic acid	3-Methylglutaconic Aciduria type V
HMDB0000397	2-Pyrocatechuic acid	Idiopathic oro-facial pain
HMDB0000400	3,7-Dihydroxy-12-oxocholanoic acid	Colorectal cancer
HMDB0000405	2-Methoxyestradiol	Ovarian cancer
HMDB0000407	2-Hydroxy-3-methylbutyric acid	Pregnancy
[truncated: 25,397 more rows]

## Sheet: Disease_DOID
TERM	DOID
angiosarcoma	DOID0001816
hemangiosarcoma	DOID0001816
pterygium	DOID0002116
disease of metabolism	DOID0014667
metabolic disease	DOID0014667
seminal vesicle acute gonorrhea	DOID0050004
chikungunya	DOID0050012
chikungunya fever	DOID0050012
carbohydrate metabolism disease	DOID0050013
human granulocytic anaplasmosis	DOID0050025
human granulocytic ehrlichiosis	DOID0050025
human monocytic ehrlichiosis	DOID0050026
mineral metabolism disease	DOID0050032
african tick-bite fever	DOID0050035
rickettsia africae spotted fever	DOID0050035
south african tick-bite fever	DOID0050035
astrakhan spotted fever	DOID0050041
indian tick typhus	DOID0050042
israeli tick typhus	DOID0050043
far eastern spotted fever	DOID0050046
rickettsia heilongjiangensis spotted fever	DOID0050046
flinders island spotted fever	DOID0050047
thai tick typhus	DOID0050047
japanese spotted fever	DOID0050050
oriental spotted fever	DOID0050050
rickettsia japonica spotted fever	DOID0050050
rickettsia parkeri spotted fever	DOID0050051
maculatum infection	DOID0050051
rocky mountain spotted fever	DOID0050052
oropharyngeal anthrax	DOID0050059
erysipeloid	DOID0050061
pestis minor	DOID0050068
adiaspiromycosis	DOID0050072
invasive aspergillosis	DOID0050073
keshan disease	DOID0050083
rhinotracheitis	DOID0050084
feline coryza	DOID0050084
feline influenza	DOID0050084
feline viral rhinotracheitis	DOID0050084
tinea barbae	DOID0050096
dermatophytosis of beard	DOID0050096
ectothrix infectious disease	DOID0050097
endothrix infectious disease	DOID0050105
tinea imbricata	DOID0050116
disease by infectious agent	DOID0050117
infectious disease	DOID0050117
la crosse encephalitis	DOID0050118
california encephalitis	DOID0050118
california virus encephalitis	DOID0050118
neuroinvasive california encephalitis virus infection	DOID0050118
hemophagocytic lymphohistiocytosis	DOID0050120
haemophagocytic syndrome	DOID0050120
hemophagocytic syndrome	DOID0050120
hps	DOID0050120
dengue shock syndrome	DOID0050125
dss	DOID0050125
sinusitis	DOID0050127
secretory diarrhea	DOID0050129
osmotic diarrhea	DOID0050130
motility-related diarrhea	DOID0050131
inflammatory diarrhea	DOID0050132
superficial mycosis	DOID0050133
piedra	DOID0050133
steroid-modified tinea infection	DOID0050133
cutaneous mycosis	DOID0050134
subcutaneous mycosis	DOID0050135
systemic mycosis	DOID0050136
podoconiosis	DOID0050138
acute diarrhea	DOID0050140
intestinal botulism	DOID0050141
asymptomatic dengue	DOID0050143
kartagener syndrome	DOID0050144
kartagener's syndrome	DOID0050144
adenoiditis	DOID0050145
chronic adenoiditis	DOID0050145
otomycosis	DOID0050147
singapore ear	DOID0050147
laryngotracheitis	DOID0050148
pontiac fever	DOID0050150
aspiration pneumonia	DOID0050152
pulmonary aspergilloma	DOID0050153
sensory system disease	DOID0050155
idiopathic pulmonary fibrosis	DOID0050156
cryptogenic fibrosing alveolitis	DOID0050156
fibrocystic pulmonary dysplasia	DOID0050156
idiopathic pulmonary fibrosis, familial	DOID0050156
cryptogenic organizing pneumonia	DOID0050157
cryptogenic organizing pneumonitis	DOID0050157
idiopathic bronchiolitis obliterans with organizing pneumonia	DOID0050157
desquamative interstitial pneumonia	DOID0050158
desquamative interstitial pneumonia	DOID0050158
familial desquamative interstitial pneumonitis	DOID0050158
rbild	DOID0050158
respiratory bronchiolitis-associated interstitial lung disease	DOID0050158
lymphoid interstitial pneumonia	DOID0050159
inhalation anthrax	DOID0050160
pulmonary anthrax	DOID0050160
respiratory anthrax	DOID0050160
wool-sorters' disease	DOID0050160
woolsorters' disease	DOID0050160
lower respiratory tract disease	DOID0050161
tuberculous salpingitis	DOID0050166
autoimmune polyendocrine syndrome type 1	DOID0050167
autoimmune polyendocrinopathy-candidiasis-ectodermal dystrophy	DOID0050167
autoimmune polyglandular syndrome i	DOID0050167
whitaker syndrom	DOID0050167
autoimmune polyendocrine syndrome type 2	DOID0050168
schmidt syndrome	DOID0050168
cutaneous lupus erythematosus	DOID0050169
kunjin encephalitis	DOID0050174
tick-borne encephalitis	DOID0050175
central european encephalitis	DOID0050175
far eastern tbe	DOID0050175
russian spring-summer encephalitis	DOID0050175
siberian tick-borne encephalitis	DOID0050175
taiga encephalitis	DOID0050175
west-siberian encephalitis	DOID0050175
western european tick-borne encephalitis	DOID0050175
monogenic disease	DOID0050177
powassan encephalitis	DOID0050179
erythema multiforme	DOID0050185
argentine hemorrhagic fever	DOID0050194
bolivian hemorrhagic fever	DOID0050195
venezuelan hemorrhagic fever	DOID0050196
brazilian hemorrhagic fever	DOID0050197
chapare hemorrhagic fever	DOID0050198
whitewater arroyo hemorrhagic fever	DOID0050199
korean hemorrhagic fever	DOID0050200
nephropathia epidemica	DOID0050201
lujo hemorrhagic fever	DOID0050202
epstein-barr virus hepatitis	DOID0050204
swine influenza	DOID0050211
lambert-eaton myasthenic syndrome	DOID0050214
eaton-lambert syndrome	DOID0050214
lambert-eaton syndrome	DOID0050214
lems	DOID0050214
polycystic echinococcosis	DOID0050218
human polycystic hydatid disease	DOID0050218
neotropical echinococcosis	DOID0050218
selective igm deficiency disease	DOID0050222
primary amebic meningoencephalitis	DOID0050242
naegleria fowleri infection	DOID0050242
granulomatous amebic encephalitis	DOID0050246
acanthamoeba encephalitis	DOID0050246
acanthamoeba granulomatous encephalitis	DOID0050246
granulomatous amebic encephalitis due to acanthamoeba	DOID0050246
granulomatous amoebic encephalitis	DOID0050246
philophthalmiasis	DOID0050250
coenurosis	DOID0050251
mesocestoidiasis	DOID0050253
acanthocephaliasis	DOID0050254
angiostrongyliasis	DOID0050256
baylisascariasis	DOID0050259
dioctophymiasis	DOID0050260
thelaziasis	DOID0050261
tungiasis	DOID0050266
ophthalmomyiasis	DOID0050268
basidiobolomycosis	DOID0050278
conidiobolomycosis	DOID0050279
penicilliosis	DOID0050288
fusariosis	DOID0050289
trichosporonosis	DOID0050290
parasitic ichthyosporea infectious disease	DOID0050291
primary systemic mycosis	DOID0050292
aniseikonia	DOID0050304
alkhurma hemorrhagic fever	DOID0050308
congenital hypothyroidism	DOID0050328
cretinism	DOID0050328
ladd syndrome	DOID0050331
lacrimoauriculodentodigital syndrome	DOID0050331
levy-hollister syndrome	DOID0050331
enlarged vestibular aqueduct	DOID0050332
bradyopsia	DOID0050335
prolonged electroretinal response suppression	DOID0050335
hypophosphatemia	DOID0050336
primary bacterial infectious disease	DOID0050338
commensal bacterial infectious disease	DOID0050339
opportunistic bacterial infectious disease	DOID0050340
foodborne botulism	DOID0050352
wound botulism	DOID0050353
infant botulism	DOID0050354
glandular tularemia	DOID0050382
typhoidal tularemia	DOID0050383
nonpapillary renal cell carcinoma	DOID0050387
carrion's disease	DOID0050398
carrion disease	DOID0050398
oroya fever	DOID0050398
complement factor i deficiency	DOID0050419
c3 inactivator deficiency	DOID0050419
complement component 3 inactivator deficiency	DOID0050419
familial adenomatous polyposis	DOID0050424
adenomatous polyposis of the colon	DOID0050424
restless legs syndrome	DOID0050425
wed	DOID0050425
willis-ekbom disease	DOID0050425
wittmaack-ekbom syndrome	DOID0050425
stevens-johnson syndrome	DOID0050426
xeroderma pigmentosum	DOID0050427
nonepidermolytic palmoplantar keratoderma	DOID0050428
diffuse nonepidermolytic palmomplantar keratoderma	DOID0050428
thost-unna syndrome	DOID0050428
tylosis	DOID0050428
unna-thost syndrome	DOID0050428
hailey-hailey disease	DOID0050429
benign chronic pemphigus	DOID0050429
pemphigus, benign familial	DOID0050429
multiple endocrine neoplasia type 2a	DOID0050430
men2a	DOID0050430
multiple endocrine neoplasia ii	DOID0050430
sipple syndrome	DOID0050430
arrhythmogenic right ventricular cardiomyopathy	DOID0050431
arrhythmogenic right ventricular dysplasia	DOID0050431
arrhythmogenic right ventricular dysplasia/cardiomyopathy	DOID0050431
arvc	DOID0050431
arvc cardiomyopathy	DOID0050431
arvd	DOID0050431
asperger syndrome	DOID0050432
fatal familial insomnia	DOID0050433
andersen-tawil syndrome	DOID0050434
andersen cardiodysrhythmic periodic paralysis	DOID0050434
andersen syndrome	DOID0050434
long qt syndrome 7	DOID0050434
mulibrey nanism	DOID0050436
muscle-liver-brain-eye nanism	DOID0050436
perheentupa syndrome	DOID0050436
pericardial constriction and growth failure	DOID0050436
danon disease	DOID0050437
antopol disease	DOID0050437
pseudoglycogenosis ii	DOID0050437
frasier syndrome	DOID0050438
usher syndrome	DOID0050439
familial partial lipodystrophy	DOID0050440
dunnigan syndrome	DOID0050440
koberling-dunnigan syndrome	DOID0050440
mucosulfatidosis	DOID0050441
multiple sulfatase deficiency disease	DOID0050441
sulfatidosis, juvenile, austin type	DOID0050441
infantile refsum disease	DOID0050444
infantile phytanic acid storage disease	DOID0050444
x-linked hypophosphatemic rickets	DOID0050445
hypophosphatemia, vitamin d-resistant rickets	DOID0050445
hypophosphatemic rickets x-linked dominant	DOID0050445
rickets, vitamin d-resistant	DOID0050445
vitamin d-resistant rickets, x-linked	DOID0050445
x-linked hypophosphatemia	DOID0050445
hereditary mucosal leukokeratosis	DOID0050448
white sponge nevus	DOID0050448
white sponge nevus of cannon	DOID0050448
pachyonychia congenita	DOID0050449
jackson-lawler type pachyonychia congenita	DOID0050449
jadassohn-lewandowsky syndrome	DOID0050449
pachyonychia congenita type 1	DOID0050449
pachyonychia congenita, jadassohn-lewandowsky type	DOID0050449
gitelman syndrome	DOID0050450
hypomagnesemia-hypokalemia, primary renotubular, with hypocalciuria	DOID0050450
brugada syndrome	DOID0050451
mevalonic aciduria	DOID0050452
mevalonate kinase deficiency	DOID0050452
lissencephaly	DOID0050453
periventricular nodular heterotopia	DOID0050454
periventricular heterotopia	DOID0050454
buruli ulcer disease	DOID0050456
bairnsdale ulcer	DOID0050456
daintree ulcer	DOID0050456
mossman ulcer	DOID0050456
searl ulcer	DOID0050456
searle's ulcer	DOID0050456
sertoli cell-only syndrome	DOID0050457
del castillo syndrome	DOID0050457
germinal cell aplasia	DOID0050457
juvenile myelomonocytic leukemia	DOID0050458
hyperphosphatemia	DOID0050459
wolf-hirschhorn syndrome	DOID0050460
4p deletion syndrome	DOID0050460
chromosome 4p16.3 deletion syndrome	DOID0050460
pitt syndrome	DOID0050460
pitt-rogers-danks syndrome	DOID0050460
aspartylglucosaminuria	DOID0050461
aspartylglucosaminidase deficiency	DOID0050461
aspartylglycosaminuria	DOID0050461
glycosylasparaginase deficiency	DOID0050461
antley-bixler syndrome	DOID0050462
trapezoidocephaly-synostosis syndrome	DOID0050462
campomelic dysplasia	DOID0050463
acampomelic campomelic dysplasia	DOID0050463
farber lipogranulomatosis	DOID0050464
acid ceramidase deficiency	DOID0050464
farber disease	DOID0050464
n-laurylsphingosine deacylase deficiency	DOID0050464
muir-torre syndrome	DOID0050465
loeys-dietz syndrome	DOID0050466
erythrokeratodermia variabilis	DOID0050467
erythrokeratodermia figurata variabilis	DOID0050467
greither disease	DOID0050467
yellow nail syndrome	DOID0050468
costello syndrome	DOID0050469
faciocutaneoskeletal syndrome	DOID0050469
fcs syndrome	DOID0050469
donohue syndrome	DOID0050470
leprechaunism	DOID0050470
carney complex	DOID0050471
carney complex, type 1	DOID0050471
carney complex, type 2	DOID0050471
carney syndrome	DOID0050471
lamb syndrome	DOID0050471
name syndrome	DOID0050471
monilethrix	DOID0050472
alstrom syndrome	DOID0050473
netherton syndrome	DOID0050474
weill-marchesani syndrome	DOID0050475
congenital mesodermal dystrophy	DOID0050475
gemss syndrome	DOID0050475
marchesani-weill syndrome	DOID0050475
mesodermal dysmorphodystrophy, congenital	DOID0050475
spherophakia brachymorphia syndrome	DOID0050475
barth syndrome	DOID0050476
3-methylglutaconicaciduria type 2	DOID0050476
3-methylglutaconicaciduria type ii	DOID0050476
mga type 2	DOID0050476
mga type ii	DOID0050476
liddle syndrome	DOID0050477
liddle's syndrome	DOID0050477
pseudoaldosteronism	DOID0050477
epidemic typhus	DOID0050480
sylvatic typhus	DOID0050480
endemic typhus	DOID0050481
cat flea rickettsiosis	DOID0050481
fleaborne typhus	DOID0050481
murine typhus	DOID0050481
rat-flea typhus	DOID0050481
rickettsia felis spotted fever	DOID0050481
toulon typhus	DOID0050481
urban typhus	DOID0050481
urban typhus of malaya	DOID0050481
aneruptive fever	DOID0050484
rickettsia helvetica spotted fever	DOID0050484
sennetsu fever	DOID0050485
sennetsu ehrlichiosis	DOID0050485
exanthem	DOID0050486
exanthema	DOID0050486
rash	DOID0050486
bacterial exanthem	DOID0050487
early congenital syphilis	DOID0050488
multinodular goiter	DOID0050489
parenchymatous neurosyphilis	DOID0050490
meningovascular neurosyphilis	DOID0050491
exanthema subitum	DOID0050495
roseola infantum	DOID0050495
sixth disease	DOID0050495
variola major	DOID0050508
spinal polio	DOID0050513
bulbospinal polio	DOID0050514
paralytic poliomyelitis	DOID0050515
o'nyong'nyong fever	DOID0050516
barmah forest virus disease	DOID0050517
ross river fever	DOID0050518
ross river virus disease	DOID0050518
oropouche fever	DOID0050521
balkan hemorrhagic fever	DOID0050522
adult t-cell leukemia	DOID0050523
adult t-cell leukemia/lymphoma	DOID0050523
maturity-onset diabetes of the young	DOID0050524
mason-type diabetes	DOID0050524
mody	DOID0050524
gamstorp-wohlfart syndrome	DOID0050526
autosomal recessive neuromyotonia and axonal neuropathy	DOID0050526
myokymia, myotonia and muscle wasting	DOID0050526
familial hypertriglyceridemia	DOID0050527
pure hyperglyceridemia	DOID0050527
nonphotosensitive trichothiodystrophy	DOID0050528
amish brittle hair brain syndrome	DOID0050528
bids syndrome	DOID0050528
hair-brain syndrome	DOID0050528
adult spinal muscular atrophy	DOID0050529
spinal muscular atrophy, adult form	DOID0050529
spinal muscular atrophy, type iv	DOID0050529
intermediate spinal muscular atrophy	DOID0050530
muscular atrophy, spinal, infantile chronic form	DOID0050530
muscular atrophy, spinal, intermediate type	DOID0050530
congenital stationary night blindness	DOID0050534
congenital essential nyctalopia	DOID0050534
exudative vitreoretinopathy	DOID0050535
familial exudative vitreoretinopathy	DOID0050535
fevr	DOID0050535
sc phocomelia syndrome	DOID0050536
hypomelia hypotrichosis facial hemangioma syndrome	DOID0050536
sc pseudothalidomide syndrome	DOID0050536
posterior polar cataract	DOID0050537
cataract, posterior polar	DOID0050537
charcot-marie-tooth disease type 1	DOID0050538
hereditary motor and sensory neuropathy type 1	DOID0050538
charcot-marie-tooth disease type 2	DOID0050539
hereditary motor and sensory neuropathy guadalajara neuronal type	DOID0050539
hereditary motor and sensory neuropathy okinawa type	DOID0050539
hereditary motor and sensory neuropathy type 2	DOID0050539
charcot-marie-tooth disease type 3	DOID0050540
dejerine-sottas neuropathy	DOID0050540
dejerine-sottas syndrome	DOID0050540
charcot-marie-tooth disease type 4	DOID0050541
distal hereditary motor neuropathy	DOID0050541
hereditary motor and sensory neuropathy russe type	DOID0050541
spinal cmt	DOID0050541
charcot-marie-tooth disease type x	DOID0050542
cowchock syndrome	DOID0050542
cowck	DOID0050542
charcot-marie-tooth disease intermediate type	DOID0050543
charcot-marie-tooth disease dominant intermediate	DOID0050543
charcot-marie-tooth disease recessive intermediate	DOID0050543
hypermethioninemia	DOID0050544
hypermethioninemia with s-adenosylhomocysteine hydrolase deficiency	DOID0050544
visceral heterotaxy	DOID0050545
heterotaxia	DOID0050545
situs ambiguus	DOID0050545
congenital adrenal insufficiency	DOID0050546
adrenal insufficiency, congenital, with 46,xy sex reversal, partial or complete	DOID0050546
p450scc deficiency	DOID0050546
familial medullary thyroid carcinoma	DOID0050547
thyroid carcinoma, familial medullary	DOID0050547
hereditary sensory neuropathy	DOID0050548
congenital insensitivity to pain	DOID0050548
familial dysautonomia, type ii	DOID0050548
hereditary sensory and autonomic neuropathy	DOID0050548
saldino-noonan syndrome	DOID0050549
type i short rib polydactyly syndrome	DOID0050549
jmp syndrome	DOID0050553
joint contractures, muscular atrophy, microcytic anemia, and panniculitis-induced lipodystrophy	DOID0050553
x-linked sideroblastic anemia with ataxia	DOID0050554
anemia sideroblastic and spinocerebellar ataxia	DOID0050554
x-linked sideroblastic anemia and ataxia	DOID0050554
infantile onset spinocerebellar ataxia	DOID0050556
ohaha syndrome	DOID0050556
congenital muscular dystrophy	DOID0050557
ullrich congenital muscular dystrophy	DOID0050558
ullrich disease	DOID0050558
ullrich scleroatonic muscular dystrophy	DOID0050558
fukuyama congenital muscular dystrophy	DOID0050559
walker-warburg syndrome	DOID0050560
cerebroocular dysplasia-muscular dystrophy syndrome	DOID0050560
hard syndrome	DOID0050560
lennox-gastaut syndrome	DOID0050561
lennox syndrome	DOID0050561
west syndrome	DOID0050562
nonsyndromic deafness	DOID0050563
nonsyndromic hearing loss	DOID0050563
nonsyndromic hereditary hearing loss	DOID0050563
autosomal dominant nonsyndromic deafness	DOID0050564
autosomal dominant deafness	DOID0050564
autosomal recessive nonsyndromic deafness	DOID0050565
autosomal recessive deafness	DOID0050565
x-linked nonsyndromic deafness	DOID0050566
x-linked deafness	DOID0050566
orofacial cleft	DOID0050567
spondylocostal dysostosis	DOID0050568
jarcho-levin syndrome	DOID0050568
spondylocostal dysostosis, autosomal recessive 3	DOID0050568
spondylothoracic dysostosis	DOID0050568
spondylothoracic dysplasia	DOID0050568
seckel syndrome	DOID0050569
bird-headed dwarfism	DOID0050569
harper's syndrome	DOID0050569
microcephalic primordial dwarfism	DOID0050569
virchow-seckel dwarfism	DOID0050569
congenital disorder of glycosylation type i	DOID0050570
alg1-cdg (cdg-1k)	DOID0050570
alg11-cdg (cdg-1p)	DOID0050570
alg12-cdg (cdg-1g)	DOID0050570
alg2-cdg (cdg-1i)	DOID0050570
alg3-cdg (cdg-1d)	DOID0050570
alg6-cdg (cdg-1c)	DOID0050570
alg8-cdg (cdg-1h)	DOID0050570
alg9-cdg (cdg-1l)	DOID0050570
dolk-cdg (cdg-1m)	DOID0050570
dpagt1-cdg (cdg-1j)	DOID0050570
dpm1-cdg (cdg-1e)	DOID0050570
dpm2-cdg (cdg-1u)	DOID0050570
dpm3-cdg (cdg-1o)	DOID0050570
mpdu1-cdg (cdg-1f)	DOID0050570
mpi-cdg (cdg-1b)	DOID0050570
pmm2-cdg (cdg-1a)	DOID0050570
rft1-cdg (cdg-1n)	DOID0050570
srd5a3-cdg (cdg-1q)	DOID0050570
congenital disorder of glycosylation type ii	DOID0050571
b4galt1-cdg (cdg-2d)	DOID0050571
mgat2-cdg (cdg-2a)	DOID0050571
mogs-cdg (cdg-2b)	DOID0050571
cone-rod dystrophy	DOID0050572
cone-rod dystrophy 5	DOID0050572
cone-rod retinal dystrophy	DOID0050572
2-hydroxyglutaric aciduria	DOID0050573
l-2-hydroxyglutaric aciduria	DOID0050574
l-2-hydroxyglutaric acidemia	DOID0050574
d-2-hydroxyglutaric aciduria	DOID0050575
senior-loken syndrome	DOID0050576
loken senior syndrome	DOID0050576
renal-retinal syndrome	DOID0050576
sensenbrenner syndrome	DOID0050577
cranioectodermal dysplasia	DOID0050577
levin syndrome	DOID0050577
occult macular dystrophy	DOID0050578
glycogen storage disease xv	DOID0050579
glycogen storage disease type xv	DOID0050579
hereditary lymphedema	DOID0050580
milroy's disease	DOID0050580
nonne-milroy lymphedema	DOID0050580
brachydactyly	DOID0050581
gummatous syphilis	DOID0050584
congenital generalized lipodystrophy	DOID0050585
beradinelli-seip syndrome	DOID0050585
trichotillomania	DOID0050587
muscular dystrophy-dystroglycanopathy	DOID0050588
cmd due to dystroglycanopathy	DOID0050588
inflammatory bowel disease	DOID0050589
severe congenital neutropenia	DOID0050590
tooth agenesis	DOID0050591
familial tooth agenesis	DOID0050591
hypodontia	DOID0050591
oligodontia	DOID0050591
selective tooth agenesis	DOID0050591
asphyxiating thoracic dystrophy	DOID0050592
jeune syndrome	DOID0050592
primary congenital glaucoma	DOID0050593
glycogen storage disease ix	DOID0050594
taeniasis	DOID0050596
intestinal schistosomiasis	DOID0050597
katayama fever	DOID0050597
schistosoma japonicum infection	DOID0050597
schistosoma mansoni infectious disease	DOID0050597
schistosomiasis japonica	DOID0050597
extrapulmonary tuberculosis	DOID0050598
abdominal tuberculosis	DOID0050599
abcd syndrome	DOID0050600
albinism, black lock, cell migration disorder of the neurocytes of the gut, and deafness	DOID0050600
adult syndrome	DOID0050601
acro-dermato-ungual-lacrimal-tooth syndrome	DOID0050601
triple-a syndrome	DOID0050602
achalasia-addisonianism-alacrimia syndrome	DOID0050602
allgrove syndrome	DOID0050602
acheiropody	DOID0050603
acheiropodia	DOID0050603
horn-kolb syndrome	DOID0050603
acrocapitofemoral dysplasia	DOID0050604
acrodermatitis enteropathica	DOID0050605
acrokeratosis verruciformis	DOID0050606
acrokeratosis verruciformis of hopf	DOID0050606
hopf disease	DOID0050606
askin's tumor	DOID0050608
askin tumor	DOID0050608
oral cavity carcinoma in situ	DOID0050610
pharynx carcinoma in situ	DOID0050611
gall bladder carcinoma in situ	DOID0050612
bile duct carcinoma in situ	DOID0050613
bronchus carcinoma in situ	DOID0050614
respiratory system cancer	DOID0050615
malignant leydig cell tumor	DOID0050616
leydig cell tumor, malignant (morphologic abnormality)	DOID0050616
malignant interstitial cell tumor	DOID0050616
malignant leydig cell neoplasm	DOID0050616
malignant sertoli cell tumor	DOID0050617
malignant sertoli-leydig cell tumor	DOID0050618
paranasal sinus cancer	DOID0050619
adenoid cystic carcinoma of accessory sinus	DOID0050619
epidermoid carcinoma of the paranasal sinus	DOID0050619
mucoepidermoid carcinoma of accessory sinus	DOID0050619
paranasal sinus adenocarcinoma	DOID0050619
paranasal sinus adenoid cystic carcinoma	DOID0050619
paranasal sinus mucoepidermoid carcinoma	DOID0050619
paranasal sinus squamous cell carcinoma	DOID0050619
infiltrating renal pelvis transitional cell carcinoma	DOID0050620
respiratory system benign neoplasm	DOID0050621
reproductive organ benign neoplasm	DOID0050622
bladder benign neoplasm	DOID0050623
gastrointestinal system benign neoplasm	DOID0050624
biliary tract neoplasm	DOID0050625
extrahepatic bile duct neoplasm	DOID0050625
neoplasm of extrahepatic bile ducts (disorder)	DOID0050625
tumor of the extrahepatic bile duct	DOID0050625
gastrointestinal neuroendocrine tumor	DOID0050626
malignant gastrointestinal neuroendocrine tumor	DOID0050626
advanced sleep phase syndrome	DOID0050628
familial advanced sleep-phase syndrome	DOID0050628
aicardi-goutieres syndrome	DOID0050629
cree encephalitis	DOID0050629
aland island eye disease	DOID0050630
forsius-eriksson syndrome	DOID0050630
forsius-eriksson type ocular albinism	DOID0050630
allan-herndon-dudley syndrome	DOID0050631
allan-herndon syndrome	DOID0050631
oculocutaneous albinism	DOID0050632
ocular albinism	DOID0050633
alopecia universalis	DOID0050634
alopecia universalis congenita	DOID0050634
alternating hemiplegia of childhood	DOID0050635
ahc	DOID0050635
familial visceral amyloidosis	DOID0050636
amyloidosis, familial renal	DOID0050636
german type amyloidosis	DOID0050636
ostertag type amyloidosis	DOID0050636
systemic nonneuropathic amyloidosis	DOID0050636
finnish type amyloidosis	DOID0050637
amyloidosis, meretoja type	DOID0050637
transthyretin amyloidosis	DOID0050638
amyloidosis, hereditary, transthyretin-related	DOID0050638
corino de andrade's disease	DOID0050638
familial amyloid polyneuropathy	DOID0050638
familial transthyretin amyloidosis	DOID0050638
transthyretin-related hereditary amyloidosis	DOID0050638
ttr amyloidosis	DOID0050638
primary cutaneous amyloidosis	DOID0050639
familial primary localized cutaneous amyloidosis	DOID0050639
pca	DOID0050639
anauxetic dysplasia	DOID0050640
rh deficiency syndrome	DOID0050641
hypochromic microcytic anemia	DOID0050642
anonychia congenita	DOID0050643
hyponychia congenita	DOID0050643
arterial calcification of infancy	DOID0050644
generalized arterial calcification of infancy	DOID0050644
idiopathic infantile arterial calcification	DOID0050644
infantile arteriosclerosis	DOID0050644
arterial tortuosity syndrome	DOID0050645
distal arthrogryposis	DOID0050646
arthrogryposis multiplex congenita	DOID0050646
freeman-sheldon syndrome	DOID0050646
freeman-sheldon syndrome variant	DOID0050646
sheldon-hall syndrome	DOID0050646
arts syndrome	DOID0050647
lethal ataxia with deafness and optic atrophy	DOID0050647
atelosteogenesis	DOID0050648
atransferrinemia	DOID0050649
familial hypotransferrinemia	DOID0050649
familial atrial fibrillation	DOID0050650
atfb	DOID0050650
atrioventricular septal defect	DOID0050651
atrioventricular canal defect	DOID0050651
avcd	DOID0050651
avsd	DOID0050651
ecd	DOID0050651
endocardial cushion defect	DOID0050651
baller-gerold syndrome	DOID0050654
bamforth-lazarus syndrome	DOID0050655
hypothyroidism, athyroidal, with spiky hair and cleft palate	DOID0050655
pseudo-torch syndrome	DOID0050656
band-like calcification with simplified gyration and polymicrogyria	DOID0050656
bannayan-riley-ruvalcaba syndrome	DOID0050657
bannayan-zonana syndrome	DOID0050657
riley-smith syndrome	DOID0050657
ruvalcaba-myhre-smith syndrome	DOID0050657
bart-pumphrey syndrome	DOID0050658
knuckle pads, leukonychia, and sensorineural deafness	DOID0050658
biotin-responsive basal ganglia disease	DOID0050659
beare-stevenson cutis gyrata syndrome	DOID0050660
vitelliform macular dystrophy	DOID0050661
best disease	DOID0050661
best macular dystrophy	DOID0050661
juvenile-onset vitelliform macular dystrophy	DOID0050661
bestrophinopathy	DOID0050662
autosomal recessive bestrophinopathy	DOID0050662
bethlem myopathy	DOID0050663
benign congenital muscular dystrophy	DOID0050663
bietti crystalline corneoretinal dystrophy	DOID0050664
bietti's crystalline dystrophy	DOID0050664
fetal alcohol syndrome	DOID0050665
partial fetal alcohol syndrome	DOID0050666
alcohol-related neurodevelopmental disorder	DOID0050667
arnd	DOID0050667
static encephalopathy	DOID0050667
alcohol-related birth defect	DOID0050668
arbd	DOID0050668
spastic cerebral palsy	DOID0050669
ataxic cerebral palsy	DOID0050670
hypotonic cerebral palsy	DOID0050670
female breast cancer	DOID0050671
dyskinetic cerebral palsy	DOID0050672
athetoid dyskinetic cerebral palsy	DOID0050672
mixed cerebral palsy	DOID0050673
congenital bile acid synthesis defect	DOID0050674
3-beta-hydroxy-delta-5-c27-steroid oxidoreductase deficiency	DOID0050674
cba	DOID0050674
cholestasis with delta(4)-3-oxosteroid-5-beta-reductase deficiency	DOID0050674
birk-barel syndrome	DOID0050675
birk-barel mental retardation dysmorphism syndrome	DOID0050675
birt-hogg-dube syndrome	DOID0050676
bjornstad syndrome	DOID0050677
blau syndrome	DOID0050678
arthrocutaneouveal granulomatosis	DOID0050678
jabs syndrome	DOID0050678
blue cone monochromacy	DOID0050679
boomerang dysplasia	DOID0050680
borjeson-forssman-lehmann syndrome	DOID0050681
borjeson syndrome	DOID0050681
athabaskan brainstem dysgenesis syndrome	DOID0050682
navajo brainstem syndrome	DOID0050682
bothnia retinal dystrophy	DOID0050683
vasterbotten dystrophy	DOID0050683
bowen-conradi syndrome	DOID0050684
small cell carcinoma	DOID0050685
intermediate cell small cell carcinoma	DOID0050685
small cell carcinoma - intermediate cell	DOID0050685
small cell carcinoma, intermediate cell (morphologic abnormality)	DOID0050685
organ system cancer	DOID0050686
cell type cancer	DOID0050687
anal canal cancer	DOID0050688
brachydactyly-syndactyly syndrome	DOID0050689
brachyolmia	DOID0050690
brachyrachia	DOID0050690
branchiooculofacial syndrome	DOID0050691
brody myopathy	DOID0050692
brooke-spiegler syndrome	DOID0050693
brown-vialetto-van laere syndrome	DOID0050694
malignant pleural solitary fibrous tumor	DOID0050695
fetal alcohol spectrum disorder	DOID0050696
chorioamnionitis	DOID0050697
funisitis	DOID0050698
dent disease	DOID0050699
dent disease 1	DOID0050699
dent disease 2	DOID0050699
dent's disease	DOID0050699
cardiomyopathy	DOID0050700
cardiomyopathies	DOID0050700
electroclinical syndrome	DOID0050701
electro-clinical syndrome	DOID0050701
neonatal period electroclinical syndrome	DOID0050702
infancy electroclinical syndrome	DOID0050703
childhood electroclinical syndrome	DOID0050704
adolescence-adult electroclinical syndrome	DOID0050705
variable age at onset electroclinical syndrome	DOID0050706
early onset absence epilepsy	DOID0050708
ohtahara syndrome	DOID0050709
early infantile epileptic encephalopathy	DOID0050709
early infantile epileptic encephalopathy with burst-suppression	DOID0050709
epileptic encephalopathy, early infantile, 15	DOID0050709
3-methylcrotonyl-coa carboxylase deficiency	DOID0050710
3-methylcrotonylglycinuria	DOID0050710
3mcc deficiency	DOID0050710
bmcc deficiency	DOID0050710
aceruloplasminemia	DOID0050711
agat deficiency	DOID0050712
arginine:glycine amidinotransferase deficiency	DOID0050712
cerebral creatine deficiency syndrome 3	DOID0050712
fatal infantile encephalocardiomyopathy	DOID0050713
cardioencephalomyopathy, fatal infantile, due to cytochrome c oxidase deficiency	DOID0050713
fatal infantile cardioencephalomyopathy due to cytochrome c oxidase deficiency	DOID0050713
fatal infantile cox deficiency	DOID0050713
methylmalonic aciduria and homocystinuria type cblc	DOID0050715
cobalamin c deficiency	DOID0050715
methylmalonic aciduria and homocystinuria type cbld	DOID0050716
cobalamin d deficiency	DOID0050716
methylmalonic aciduria and homocystinuria type cblf	DOID0050717
cobalamin f deficiency	DOID0050717
vitamin metabolic disorder	DOID0050718
cerebral folate receptor alpha deficiency	DOID0050719
ornithine translocase deficiency	DOID0050720
hhh syndrome	DOID0050720
hyperornithinemia-hyperammonemia-homocitrullinuria (hhh) syndrome	DOID0050720
serine deficiency	DOID0050721
phgdh deficiency	DOID0050722
phosphoglycerate dehydrogenase deficiency	DOID0050722
psat deficiency	DOID0050723
phosphoserine aminotransferase deficiency	DOID0050723
psph deficiency	DOID0050724
phosphoserine phosphatase deficiency	DOID0050724
psphd	DOID0050724
tyrosinemia type ii	DOID0050725
oculocutaneous tyrosinemia	DOID0050725
richner-hanhart syndrome	DOID0050725
tyrosinemia type i	DOID0050726
hepatorenal tyrosinemia	DOID0050726
tyrosinemia type iii	DOID0050727
glycogen metabolism disorder	DOID0050728
neutral lipid storage disease	DOID0050729
chanarin-dorfman syndrome	DOID0050729
coenzyme q10 deficiency disease	DOID0050730
coenzyme q10 deficiency, primary	DOID0050730
vitamin b12 deficiency	DOID0050731
cobalamin deficiency	DOID0050731
hypocobalaminemia	DOID0050731
methylmalonic aciduria and homocystinuria type cble	DOID0050732
methylmalonic aciduria and homocystinuria type cblg	DOID0050733
congenital intrinsic factor deficiency	DOID0050734
hereditary intrinsic factor deficiency	DOID0050734
x-linked disease	DOID0050735
autosomal dominant disease	DOID0050736
autosomal recessive disease	DOID0050737
y-linked disease	DOID0050738
autosomal genetic disease	DOID0050739
qazi markouizos syndrome	DOID0050740
dysharmonic skeletal maturation - muscular fibre disproportion	DOID0050740
qazi-markouizos syndrome	DOID0050740
alcohol dependence	DOID0050741
alcoholism	DOID0050741
nicotine dependence	DOID0050742
tobacco use disorder	DOID0050742
mature t-cell and nk-cell lymphoma	DOID0050743
mature t-cell and natural killer cell lymphoma	DOID0050743
nk-t cell lymphoma	DOID0050743
anaplastic large cell lymphoma	DOID0050744
diffuse large b-cell lymphoma	DOID0050745
mantle cell lymphoma	DOID0050746
lymphoplasmacytic lymphoma	DOID0050747
waldenstr枚m's macroglobulinemia	DOID0050747
marginal zone b-cell lymphoma	DOID0050748
marginal zone lymphoma	DOID0050748
peripheral t-cell lymphoma	DOID0050749
splenic marginal zone lymphoma	DOID0050750
t-cell large granular lymphocyte leukemia	DOID0050751
large granular lymphocytic leukemia	DOID0050751
amyotrophic lateral sclerosis type 8	DOID0050752
als8	DOID0050752
amyotrophic lateral sclerosis 8	DOID0050752
cerebellar ataxia	DOID0050753
ataxia with oculomotor apraxia type 1	DOID0050754
ataxia with oculomotor apraxia type 2	DOID0050755
batten disease	DOID0050756
juvenile neuronal ceroid lipofuscinosis	DOID0050756
deafness dystonia syndrome	DOID0050757
deafness dystonia optic atrophy syndrome	DOID0050757
deafness dystonia optic neuronopathy syndrome (ddon)	DOID0050757
dystonia deafness syndrome	DOID0050757
mohr-tranebjaerg syndrome	DOID0050757
metabolic acidosis	DOID0050758
myotonic dystrophy type 2	DOID0050759
proximal myotonic myopathy	DOID0050759
x-linked myopathy with excessive autophagy	DOID0050760
xmea	DOID0050760
paramyloidosis	DOID0050761
adenylosuccinase lyase deficiency	DOID0050762
arc syndrome	DOID0050763
arthrogryposis, renal dysfunction and cholestasis (arc) syndrome	DOID0050763
arthrogryposis, renal dysfunction, and cholestasis	DOID0050763
arthrogryposis-renal dysfunction-cholestasis	DOID0050763
armfield syndrome	DOID0050764
armfield x-linked mental retardation syndrome	DOID0050764
mrxsa	DOID0050764
neuroacanthocytosis	DOID0050765
chorea-acanthocytosis	DOID0050766
midface dysplasia	DOID0050767
mitochondrial complex v (atp synthase) deficiency, nuclear type 1	DOID0050768
mc5dn1	DOID0050768
n syndrome	DOID0050769
nsx	DOID0050769
polycystic liver disease	DOID0050770
phaeochromocytoma	DOID0050771
spastic ataxia 1	DOID0050772
paraganglioma	DOID0050773
chemodectoma	DOID0050773
rapadilino syndrome	DOID0050774
schneckenbecken dysplasia	DOID0050775
non-syndromic x-linked intellectual disability	DOID0050776
mental retardation, x-linked 95	DOID0050776
mrx	DOID0050776
non-specific x-linked mental retardation	DOID0050776
joubert syndrome	DOID0050777
jbts	DOID0050777
meckel syndrome	DOID0050778
meckel-gruber syndrome	DOID0050778
hydrolethalus syndrome	DOID0050779
salonen-herva-norio syndrome	DOID0050779
opitz-gbbb syndrome	DOID0050780
opitz g/bbb syndrome	DOID0050780
ogden syndrome	DOID0050781
n-alpha-acetyltransferase	DOID0050781
n-terminal acetyltransferase deficiency	DOID0050781
ogdns	DOID0050781
x-linked malformation and infantile lethality syndrome	DOID0050781
zollinger-ellison syndrome	DOID0050782
secondary progressive multiple sclerosis	DOID0050783
secondary-progressive ms	DOID0050783
spms	DOID0050783
primary progressive multiple sclerosis	DOID0050784
ppms	DOID0050784
primary-progressive ms	DOID0050784
progressive relapsing multiple sclerosis	DOID0050785
prms	DOID0050785
progressive-relapsing ms	DOID0050785
iridogoniodysgenesis syndrome	DOID0050786
igds	DOID0050786
irid 1	DOID0050786
irid 2	DOID0050786
iridogoniodysgenesis type 1	DOID0050786
iridogoniodysgenesis type 2	DOID0050786
juvenile polyposis syndrome	DOID0050787
proximal symphalangism	DOID0050788
cushing's symphalangism	DOID0050788
tarsal-carpal coalition syndrome	DOID0050789
fibular hypoplasia and complex brachydactyly	DOID0050790
du pan syndrome	DOID0050790
persistent mullerian duct syndrome	DOID0050791
multiple cutaneous and mucosal venous malformations	DOID0050792
short qt syndrome	DOID0050793
multiple synostoses syndrome	DOID0050794
cone dystrophy	DOID0050795
retinal cone dystrophy	DOID0050795
achalasia microcephaly syndrome	DOID0050796
achalasia microcephaly	DOID0050796
achalasia-microcephaly syndrome	DOID0050796
peroxisomal acyl-coa oxidase deficiency	DOID0050797
peroxisomal acyl-coenzyme a oxidase	DOID0050797
cerebral creatine deficiency syndrome	DOID0050798
guanidinoacetate methyltransferase deficiency	DOID0050799
cerebral creatine deficiency syndrome 2	DOID0050799
gamt deficiency	DOID0050799
creatine transporter deficiency	DOID0050800
cerebral creatine deficiency syndrome 1	DOID0050800
slc6a8 deficiency	DOID0050800
androgenic alopecia	DOID0050801
alopecia androgenetica, male pattern baldness	DOID0050801
androgenetic alopecia	DOID0050801
ehlers-danlos syndrome progeroid type	DOID0050802
ehlers-danlos syndrome, progeroid type, 2	DOID0050802
glioblastoma classical subtype	DOID0050803
glioblastoma proneural subtype	DOID0050804
glioblastoma mesenchymal subtype	DOID0050805
glioblastoma neural subtype	DOID0050806
kahrizi syndrome	DOID0050807
mucopolysaccharidosis ix	DOID0050809
biotin deficiency	DOID0050810
b7 deficiency	DOID0050810
congenital adrenal hyperplasia	DOID0050811
adrenal hyperplasia 1	DOID0050811
congenital lipoid adrenal hyperplasia	DOID0050811
lipoid cah	DOID0050811
spondyloepimetaphyseal dysplasia, pakistani type	DOID0050812
spondyloepimetaphyseal dysplasia pakistani type	DOID0050812
spondyloepiphyseal dysplasia with congenital joint dislocations	DOID0050813
chondrodysplasia with multiple dislocations	DOID0050813
chst3-related skeletal dysplasia	DOID0050813
humero-spinal dysostosis with congenital heart disease	DOID0050813
humerospinal dysostosis	DOID0050813
humerospinal dysostosis	DOID0050813
kozlowski celermajer tink syndrome	DOID0050813
omani type	DOID0050813
spondyloepiphyseal dysplasia	DOID0050813
temtamy preaxial brachydactyly syndrome	DOID0050814
preaxial brachydactyly syndrome, temtamy type	DOID0050814
eye adnexa disease	DOID0050815
urofacial syndrome	DOID0050816
hydronephrosis with peculiar facial expression	DOID0050816
ochoa syndrome	DOID0050816
stargardt disease	DOID0050817
stargardt disease 1	DOID0050817
transcobalamin ii deficiency	DOID0050818
tcn2 deficiency	DOID0050818
matthew-wood syndrome	DOID0050819
mcops9	DOID0050819
microphthalmia syndromic type 9	DOID0050819
atrioventricular block	DOID0050820
av block	DOID0050820
first-degree atrioventricular block	DOID0050821
second-degree atrioventricular block	DOID0050822
second-degree heart block	DOID0050822
third-degree atrioventricular block	DOID0050823
complete av block	DOID0050823
sinoatrial node disease	DOID0050824
sa node	DOID0050824
sinuatrial node	DOID0050824
endocardium disease	DOID0050825
tricuspid valve disease	DOID0050826
disease of tricuspid valve	DOID0050826
rh. tricuspid valve disease	DOID0050826
rheumatic disease of tricuspid valve (disorder)	DOID0050826
rheumatic tricuspid valve disease	DOID0050826
rheumatic tricuspid valve disease nos (disorder)	DOID0050826
tricuspid disease	DOID0050826
rheumatic heart disease	DOID0050827
artery disease	DOID0050828
pericardium disease	DOID0050829
peripheral artery disease	DOID0050830
familial encephalopathy with neuroserpin inclusion bodies	DOID0050831
fenib	DOID0050831
pyrimidine metabolic disorder	DOID0050832
orotic aciduria	DOID0050833
charge syndrome	DOID0050834
charge association	DOID0050834
generalized dystonia	DOID0050835
dystonia deformans progressiva	DOID0050835
dystonia lenticularis (disorder)	DOID0050835
dystonia musculorum deformans	DOID0050835
dystonia, deformans progressiva	DOID0050835
familial dystonia	DOID0050835
familiar dystonia	DOID0050835
familiar idiopathic dystonia	DOID0050835
fragments of torsion dystonia	DOID0050835
idiopathic familial dystonia	DOID0050835
idiopathic familial dystonia	DOID0050835
idiopathic familial dystonia (disorder)	DOID0050835
idiopathic non-familial dystonia	DOID0050835
idiopathic non-familial dystonia (disorder)	DOID0050835
idiopathic torsion dystonia	DOID0050835
idiopathic torsion dystonia	DOID0050835
idiopathic torsion dystonia (disorder)	DOID0050835
non-familiar idiopathic dystonia	DOID0050835
symptomatic torsion dystonia	DOID0050835
symptomatic torsion dystonia (disorder)	DOID0050835
symptomatic torsion dystonia nos (disorder)	DOID0050835
focal dystonia	DOID0050836
multifocal dystonia	DOID0050837
segmental dystonia	DOID0050838
anismus	DOID0050839
cervical dystonia	DOID0050840
spasmodic torticollis	DOID0050840
focal hand dystonia	DOID0050841
organic writer's cramp	DOID0050841
oculogyric crisis	DOID0050842
oromandibular dystonia	DOID0050843
spasmodic dystonia	DOID0050844
laryngeal dystonia	DOID0050844
cranio-facial dystonia	DOID0050845
hemidystonia	DOID0050846
sleep apnea	DOID0050847
obstructive sleep apnea	DOID0050848
obstructive sleep apnea syndrome	DOID0050848
periampullary adenoma	DOID0050849
diabetic encephalopathy	DOID0050850
glomerulosclerosis	DOID0050851
limb ischemia	DOID0050852
chronic venous insufficiency	DOID0050853
muckle-wells syndrome	DOID0050854
renal fibrosis	DOID0050855
oppositional defiant disorder	DOID0050856
perrault syndrome	DOID0050857
marshall-smith syndrome	DOID0050858
hemorrhagic cystitis	DOID0050859
colorectal adenoma	DOID0050860
colorectal adenocarcinoma	DOID0050861
pyometritis	DOID0050862
arteritic anterior ischemic optic neuropathy	DOID0050863
non-arteritic anterior ischemic optic neuropathy	DOID0050864
nonarteritic anterior ischemic optic neuropathy	DOID0050864
tongue squamous cell carcinoma	DOID0050865
squamous-cell carcinoma	DOID0050865
oral squamous cell carcinoma	DOID0050866
mouth squamous cell carcinoma	DOID0050866
jensen syndrome	DOID0050867
opticoacoustic nerve atrophy with dementia	DOID0050867
hepatocellular adenoma	DOID0050868
villous adenoma	DOID0050869
in situ pulmonary adenocarcinoma	DOID0050870
bronchioalveolar carcinoma	DOID0050870
fibroma	DOID0050871
large cell neuroendocrine carcinoma	DOID0050872
follicular lymphoma	DOID0050873
small cell neuroendocrine carcinoma	DOID0050875
caroli disease	DOID0050876
pancreatic agenesis	DOID0050877
partial pancreatic agenesis	DOID0050877
fragile x-associated tremor/ataxia syndrome	DOID0050879
fxtas syndrome	DOID0050879
koolen de vries syndrome	DOID0050880
17q21.31 microdeletion syndrome	DOID0050880
kansl1-related intellectual disability syndrome	DOID0050880
kdvs	DOID0050880
koolen-de vries syndrome	DOID0050880
inclusion body myopathy with paget disease of bone and frontotemporal dementia	DOID0050881
ibmpfd	DOID0050881
inclusion body myopathy with paget's disease of bone and frontotemporal dementia	DOID0050881
spinocerebellar ataxia type 5	DOID0050882
infantile cerebellar-retinal degeneration	DOID0050883
triosephosphate isomerase deficiency	DOID0050884
triose phosphate-isomerase deficiency	DOID0050884
image syndrome	DOID0050885
intrauterine growth restriction, metaphyseal dysplasia, adrenal hypoplasia congenita, genital abnormalities	DOID0050885
troyer syndrome	DOID0050886
spastic paraplegia 20 (troyer syndrome)	DOID0050886
spastic paraplegia type 20	DOID0050886
townes-brocks syndrome	DOID0050887
syndromic intellectual disability	DOID0050888
non-syndromic intellectual disability	DOID0050889
synucleinopathy	DOID0050890
alpha synucleinopathies	DOID0050890
adrenal cortical adenoma	DOID0050891
adrenocortical adenoma	DOID0050891
adrenal gland pheochromocytoma	DOID0050892
gallbladder adenoma	DOID0050893
ameloblastoma	DOID0050894
bone ameloblastoma	DOID0050895
bone squamous cell carcinoma	DOID0050896
bone chondrosarcoma	DOID0050897
phalanx chondroma	DOID0050898
brain stem medulloblastoma	DOID0050899
sacrum chordoma	DOID0050900
corpus callosum oligodendroglioma	DOID0050901
medulloblastoma	DOID0050902
cns pnet	DOID0050902
cpnet	DOID0050902
infratentorial primitive neuroectodermal tumor	DOID0050902
localized primitive neuroectodermal tumor	DOID0050902
parietal lobe ependymoma	DOID0050903
salivary gland carcinoma	DOID0050904
inflammatory myofibroblastic tumor	DOID0050905
conjunctival nevus	DOID0050906
mixed extragonadal germ cell cancer	DOID0050907
myelodysplastic syndrome	DOID0050908
malt lymphoma	DOID0050909
mucosa-associated lymphoid tissue lymphoma	DOID0050909
cecum adenoma	DOID0050910
caecum adenoma	DOID0050910
appendix carcinoid tumor	DOID0050911
appendix carcinoid endocrine tumour	DOID0050911
colon adenoma	DOID0050912
large intestine adenocarcinoma	DOID0050913
large intestine adenoma	DOID0050914
rectum adenoma	DOID0050915
bronchus mucoepidermoid carcinoma	DOID0050916
lung combined type small cell adenocarcinoma	DOID0050917
vaginal carcinoma	DOID0050918
trachea mucoepidermoid carcinoma	DOID0050919
tonsil squamous cell carcinoma	DOID0050920
pharynx squamous cell carcinoma	DOID0050921
gastrointestinal carcinoma	DOID0050922
spindle epithelial tumor with thymus-like differentiation tumor	DOID0050923
settle tumor	DOID0050923
striated muscle rhabdoid tumor	DOID0050924
small intestine carcinoid neuroendocrine tumor	DOID0050925
jejunal adenocarcinoma	DOID0050926
duodenum adenoma	DOID0050927
ovarian melanoma	DOID0050928
mucosal melanoma	DOID0050929
sublingual gland adenoid cystic carcinoma	DOID0050930
parotid gland adenoid cystic carcinoma	DOID0050931
lung mucoepidermoid carcinoma	DOID0050932
ovarian serous carcinoma	DOID0050933
ovarian clear cell carcinoma	DOID0050934
clear-cell ovarian carcinoma	DOID0050934
cervical neuroblastoma	DOID0050935
extra-adrenal pheochromocytoma	DOID0050936
retroperitoneal neuroblastoma	DOID0050937
breast lobular carcinoma	DOID0050938
uterine corpus endometrial carcinoma	DOID0050939
endocervical adenocarcinoma	DOID0050940
spastic ataxia 2	DOID0050941
spastic ataxia 3	DOID0050942
spastic ataxia 4	DOID0050943
spastic ataxia 5	DOID0050944
spastic ataxia 7	DOID0050945
charlevoix-saguenay spastic ataxia	DOID0050946
hereditary hypophosphatemic rickets with hypercalciuria	DOID0050947
autosomal dominant hypophosphatemic rickets	DOID0050948
autosomal recessive hypophosphatemic rickets	DOID0050949
autosomal recessive cerebellar ataxia	DOID0050950
hereditary ataxia	DOID0050951
spastic ataxia	DOID0050952
x-linked hereditary ataxia	DOID0050953
spinocerebellar ataxia type 1	DOID0050954
spinocerebellar ataxia type 2	DOID0050955
spinocerebellar ataxia type 6	DOID0050956
spinocerebellar ataxia type 4	DOID0050957
spinocerebellar ataxia type 7	DOID0050958
spinocerebellar ataxia type 8	DOID0050959
spinocerebellar ataxia type 10	DOID0050960
spinocerebellar ataxia type 11	DOID0050961
spinocerebellar ataxia type 12	DOID0050962
spinocerebellar ataxia type 13	DOID0050963
spinocerebellar ataxia type 14	DOID0050964
spinocerebellar ataxia type 15	DOID0050965
spinocerebellar ataxia type 16	DOID0050966
spinocerebellar ataxia type 17	DOID0050967
autosomal dominant cerebellar ataxia, deafness and narcolepsy	DOID0050968
spinocerebellar ataxia type 18	DOID0050969
spinocerebellar ataxia type 19/22	DOID0050970
spinocerebellar ataxia type 20	DOID0050971
spinocerebellar ataxia type 21	DOID0050972
spinocerebellar ataxia type 23	DOID0050973
spinocerebellar ataxia type 25	DOID0050974
spinocerebellar ataxia type 26	DOID0050975
spinocerebellar ataxia type 27	DOID0050976
spinocerebellar ataxia type 28	DOID0050977
spinocerebellar ataxia type 29	DOID0050978
spinocerebellar ataxia type 30	DOID0050979
spinocerebellar ataxia type 31	DOID0050980
spinocerebellar ataxia type 34	DOID0050981
spinocerebellar ataxia type 35	DOID0050982
spinocerebellar ataxia type 36	DOID0050983
spinocerebellar ataxia type 37	DOID0050984
spinocerebellar ataxia type 38	DOID0050985
spinocerebellar ataxia type 40	DOID0050986
hypomyelinating leukoencephalopathy	DOID0050987
grid2-related spinocerebellar ataxia	DOID0050988
episodic ataxia type 1	DOID0050989
episodic ataxia type 2	DOID0050990
episodic ataxia type 3	DOID0050991
episodic ataxia type 4	DOID0050992
episodic ataxia type 5	DOID0050993
episodic ataxia type 6	DOID0050994
episodic ataxia type 7	DOID0050995
episodic ataxia type 8	DOID0050996
cerebellar ataxia, mental retardation and dysequlibrium syndrome	DOID0050997
camrq	DOID0050997
nonprogressive cerebellar atxia with mental retardation	DOID0050998
autosomal recessive spinocerebellar ataxia 10	DOID0050999
scar10	DOID0050999
infective endocarditis	DOID0060000
withdrawal disorder	DOID0060001
c1 inhibitor deficiency	DOID0060002
quincke edema	DOID0060002
autoimmune disease of central nervous system	DOID0060004
autoimmune disease of endocrine system	DOID0060005
artemis deficiency	DOID0060006
cd3zeta deficiency	DOID0060007
janus kinase-3 deficiency	DOID0060008
mhc class i deficiency	DOID0060009
bare lymphocyte syndrome type i	DOID0060009
bls, type i	DOID0060009
blsi	DOID0060009
hla class i deficiency	DOID0060009
omenn syndrome	DOID0060010
recombinase activating gene 1 deficiency	DOID0060011
recombinase activating gene 2 deficiency	DOID0060012
gamma chain deficiency	DOID0060013
scid-x1	DOID0060013
thymic epithelial hypoplasia	DOID0060013
x-linked severe combined immunodeficiency	DOID0060013
xscid	DOID0060013
cd45 deficiency	DOID0060014
interleukin-7 receptor alpha deficiency	DOID0060015
il-7r	DOID0060015
cd3delta deficiency	DOID0060016
cd3d	DOID0060016
cd3epsilon deficiency	DOID0060017
cd3gamma deficiency	DOID0060018
coronin-1a deficiency	DOID0060019
reticular dysgenesis	DOID0060020
de vaal disease	DOID0060020
dna ligase iv deficiency	DOID0060021
lig4 syndrome	DOID0060021
cd40 ligand deficiency	DOID0060022
higmx-1	DOID0060022
x-linked hyper-igm syndrome	DOID0060022
cd40 deficiency	DOID0060023
type 3 hyper-igm immunodeficiency	DOID0060023
lambda 5 deficiency	DOID0060024
immunoglobulin alpha deficiency	DOID0060025
gamma-a-globulin deficiency	DOID0060025
iga deficiency	DOID0060025
immunoglobulin beta deficiency	DOID0060026
b cell linker protein deficiency	DOID0060027
b-cell linker protein deficiency	DOID0060027
blnk deficiency	DOID0060027
good syndrome	DOID0060028
thymoma with hypogammaglobulinemia	DOID0060028
autoimmune disease of exocrine system	DOID0060029
autoimmune disease of eyes, ear, nose and throat	DOID0060030
autoimmune disease of gastrointestinal tract	DOID0060031
autoimmune disease of musculoskeletal system	DOID0060032
autoimmune disease of peripheral nervous system	DOID0060033
intrinsic cardiomyopathy	DOID0060036
developmental disorder of mental health	DOID0060037
specific developmental disorder	DOID0060038
autoimmune disease of skin and connective tissue	DOID0060039
pervasive developmental disorder	DOID0060040
pervasive development disorder	DOID0060040
autism spectrum disorder	DOID0060041
atypical autism	DOID0060042
pdd nos	DOID0060042
sexual disorder	DOID0060043
paraphilia disorder	DOID0060044
munchausen by proxy	DOID0060045
aphasia	DOID0060046
writing disorder	DOID0060047
nosophobia	DOID0060048
autoimmune disease of urogenital tract	DOID0060049
autoimmune disease of blood	DOID0060050
autoimmune disease of cardiovascular system	DOID0060051
peripheral neuropathy	DOID0060053
autonomic peripheral neuropathy	DOID0060054
popliteal pterygium syndrome	DOID0060055
facio-genito-popliteal syndrome	DOID0060055
popliteal web syndrome	DOID0060055
hypersensitivity reaction disease	DOID0060056
gluten allergic reaction	DOID0060057
lymphoma	DOID0060058
lymphoid cancer	DOID0060058
non-hodgkin lymphoma	DOID0060060
cutaneous t cell lymphoma	DOID0060061
familial juvenile hyperuricemic nephropathy	DOID0060062
x-linked sideroblastic anemia	DOID0060063
xlsa	DOID0060063
sideroblastic anemia with spinocerebellar ataxia	DOID0060064
asat	DOID0060064
pyridoxine-refractory autosomal recessive sideroblastic anemia	DOID0060065
pyridoxine-responsive sideroblastic anemia	DOID0060066
pearson syndrome	DOID0060067
pearson marrow-pancreas syndrome	DOID0060067
marantic endocarditis	DOID0060068
non-bacterial thrombotic endocarditis	DOID0060068
pre-malignant neoplasm	DOID0060071
benign neoplasm	DOID0060072
lymphatic system cancer	DOID0060073
ductal carcinoma in situ	DOID0060074
estrogen-receptor positive breast cancer	DOID0060075
estrogen-receptor negative breast cancer	DOID0060076
progesterone-receptor positive breast cancer	DOID0060077
progesterone-receptor negative breast cancer	DOID0060078
her2-receptor positive breast cancer	DOID0060079
her2-receptor negative breast cancer	DOID0060080
triple-receptor negative breast cancer	DOID0060081
breast benign neoplasm	DOID0060082
immune system cancer	DOID0060083
cell type benign neoplasm	DOID0060084
organ system benign neoplasm	DOID0060085
female reproductive organ benign neoplasm	DOID0060086
male reproductive organ benign neoplasm	DOID0060087
vestibular gland benign neoplasm	DOID0060088
endocrine organ benign neoplasm	DOID0060089
central nervous system organ benign neoplasm	DOID0060090
cardiovascular organ benign neoplasm	DOID0060091
immune system organ benign neoplasm	DOID0060092
bone benign neoplasm	DOID0060094
uterine benign neoplasm	DOID0060095
sensory organ benign neoplasm	DOID0060096
thoracic benign neoplasm	DOID0060097
osteoblastoma	DOID0060098
musculoskeletal system benign neoplasm	DOID0060099
musculoskeletal system cancer	DOID0060100
skeletal system cancer	DOID0060100
benign glioma	DOID0060101
cartilage cancer	DOID0060102
central nervous system primitive neuroectodermal neoplasm	DOID0060103
cerebellar medulloblastoma	DOID0060104
brain medulloblastoma	DOID0060105
brain meningioma	DOID0060106
brain glioma	DOID0060108
lower grade glioma	DOID0060108
vulvar benign neoplasm	DOID0060109
cervical benign neoplasm	DOID0060110
fallopian tube benign neoplasm	DOID0060111
ovarian benign neoplasm	DOID0060112
vaginal benign neoplasm	DOID0060114
nervous system benign neoplasm	DOID0060115
sensory system cancer	DOID0060116
peritoneal benign neoplasm	DOID0060117
thoracic disease	DOID0060118
pharynx cancer	DOID0060119
pharyngeal neoplasm	DOID0060119
pharynx neoplasm	DOID0060119
integumentary system benign neoplasm	DOID0060121
integumentary system cancer	DOID0060122
connective tissue benign neoplasm	DOID0060123
neoplasm of soft tissue (disorder)	DOID0060123
neoplasm of soft tissues (disorder)	DOID0060123
soft tissue benign neoplasm	DOID0060123
tumor of the soft tissue	DOID0060123
heavy chain disease	DOID0060125
alpha chain disease	DOID0060126
seligmann's disease	DOID0060126
gamma heavy chain disease	DOID0060127
franklin's disease	DOID0060127
mu chain disease	DOID0060128
delta chain disease	DOID0060129
akinetopsia	DOID0060130
alexithymia	DOID0060131
amusia	DOID0060132
receptive amusia	DOID0060132
anosognosia	DOID0060133
apperceptive agnosia	DOID0060134
apraxia	DOID0060135
associative agnosia	DOID0060136
auditory agnosia	DOID0060137
autotopagnosia	DOID0060138
color agnosia	DOID0060139
cortical deafness	DOID0060140
finger agnosia	DOID0060141
form agnosia	DOID0060142
integrative agnosia	DOID0060143
mirror agnosia	DOID0060144
pain agnosia	DOID0060145
analgesia	DOID0060145
phonagnosia	DOID0060146
semantic agnosia	DOID0060147
simultanagnosia	DOID0060148
social emotional agnosia	DOID0060149
expressive agnosia	DOID0060149
astereognosia	DOID0060150
somatosensory agnosia	DOID0060150
tactile agnosia	DOID0060151
time agnosia	DOID0060152
topographical agnosia	DOID0060153
verbal auditory agnosia	DOID0060154
visual agnosia	DOID0060155
visual verbal agnosia	DOID0060156
diffuse alopecia areata	DOID0060157
acquired metabolic disease	DOID0060158
organic acidemia	DOID0060159
organic acid metabolism disorder	DOID0060159
organic aciduria	DOID0060159
survival motor neuron spinal muscular atrophy	DOID0060160
spinal muscular atrophies of childhood	DOID0060160
kennedy's disease	DOID0060161
kennedy disease	DOID0060161
sbma	DOID0060161
spinal bulbar muscular atrophy	DOID0060161
spinobulbar muscular atrophy	DOID0060161
x-linked bulbo-spinal atrophy	DOID0060161
x-linked spinal and bulbar muscular atrophy	DOID0060161
dentatorubral-pallidoluysian atrophy	DOID0060162
drpla	DOID0060162
haw river syndrome	DOID0060162
naito-oyanagi disease	DOID0060162
body dysmorphic disorder	DOID0060163
body dysmorphia	DOID0060163
dysmorphic syndrome	DOID0060163
dysmorphophobia	DOID0060163
pain disorder	DOID0060164
kleine-levin syndrome	DOID0060165
bipolar ll disorder	DOID0060166
seasonal affective disorder	DOID0060167
winter depression	DOID0060167
histidinemia	DOID0060168
histidinuria	DOID0060168
benign familial infantile epilepsy	DOID0060169
benign familial infantile convulsion	DOID0060169
benign familial infantile seizures	DOID0060169
bfic	DOID0060169
bfie	DOID0060169
generalized epilepsy with febrile seizures plus	DOID0060170
gefs+	DOID0060170
dravet syndrome	DOID0060171
severe myoclonic epilepsy in infancy	DOID0060171
smei	DOID0060171
juvenile absence epilepsy	DOID0060172
timothy syndrome	DOID0060173
gaba aminotransferase deficiency	DOID0060174
gamma-amino butyric acid transaminase deficiency	DOID0060174
gamma-aminobutyric acid transaminase deficiency	DOID0060174
succinic semialdehyde dehydrogenase deficiency	DOID0060175
4-hydroxybutyric aciduria	DOID0060175
gamma-hydroxybutyric aciduria	DOID0060175
ssadh	DOID0060175
gamma-amino butyric acid metabolism disorder	DOID0060176
homocarnosinosis	DOID0060177
familial hemiplegic migraine	DOID0060178
renpenning syndrome	DOID0060179
colitis	DOID0060180
ischemic colitis	DOID0060181
microscopic colitis	DOID0060182
collagenous colitis	DOID0060183
lymphocytic colitis	DOID0060184
clostridium difficile colitis	DOID0060185
pseudomembranous colitis	DOID0060185
chemical colitis	DOID0060186
diversion colitis	DOID0060187
jejunoileitis	DOID0060188
ileitis	DOID0060189
crohn's ileitis	DOID0060189
ileocolitis	DOID0060190
gastroduodenal crohn's disease	DOID0060191
upper gi crohn's disease	DOID0060191
crohn's colitis	DOID0060192
amyotrophic lateral sclerosis type 1	DOID0060193
als1	DOID0060193
amyotrophic lateral sclerosis 1	DOID0060193
amyotrophic lateral sclerosis type 2	DOID0060194
als2	DOID0060194
amyotrophic lateral sclerosis 2	DOID0060194
amyotrophic lateral sclerosis 2, juvenile	DOID0060194
amyotrophic lateral sclerosis type 3	DOID0060195
amyotrophic lateral sclerosis 3	DOID0060195
amyotrophic lateral sclerosis type 4	DOID0060196
als 4	DOID0060196
amyotrophic lateral sclerosis 4	DOID0060196
amyotrophic lateral sclerosis 4, juvenile	DOID0060196
dhmn with upper motor neuron signs	DOID0060196
distal hereditary motor neuropathy with pyramidal features	DOID0060196
distal hereditary motor neuropathy with upper motor neuron signs	DOID0060196
amyotrophic lateral sclerosis type 5	DOID0060197
als5	DOID0060197
amyotrophic lateral sclerosis 5	DOID0060197
amyotrophic lateral sclerosis type 6	DOID0060198
als6	DOID0060198
amyotrophic lateral sclerosis 6, with or without frontotemporal dementia	DOID0060198
autosomal recessive amyotrophic lateral sclerosis 6	DOID0060198
amyotrophic lateral sclerosis type 7	DOID0060199
als7	DOID0060199
amyotrophic lateral sclerosis 7	DOID0060199
amyotrophic lateral sclerosis type 9	DOID0060200
als9	DOID0060200
amyotrophic lateral sclerosis 9	DOID0060200
amyotrophic lateral sclerosis type 10	DOID0060201
als10	DOID0060201
amyotrophic lateral sclerosis 10	DOID0060201
amyotrophic lateral sclerosis 10, with or without frontotemporal dementia	DOID0060201
tardbp-related frontotemporal lobar degeneration with tdp43 inclusions	DOID0060201
amyotrophic lateral sclerosis type 11	DOID0060202
als11	DOID0060202
amyotrophic lateral sclerosis 11	DOID0060202
amyotrophic lateral sclerosis type 12	DOID0060203
als12	DOID0060203
amyotrophic lateral sclerosis 12	DOID0060203
amyotrophic lateral sclerosis type 13	DOID0060204
als13	DOID0060204
amyotrophic lateral sclerosis 13	DOID0060204
amyotrophic lateral sclerosis type 14	DOID0060205
als14	DOID0060205
amyotrophic lateral sclerosis 14	DOID0060205
amyotrophic lateral sclerosis, with or without frontotemporal dementia	DOID0060205
amyotrophic lateral sclerosis type 15	DOID0060206
als15	DOID0060206
amyotrophic lateral sclerosis 15	DOID0060206
amyotrophic lateral sclerosis 15, with or without frontotemporal dementia	DOID0060206
amyotrophic lateral sclerosis type 16	DOID0060207
als16	DOID0060207
amyotrophic lateral sclerosis 16	DOID0060207
amyotrophic lateral sclerosis type 17	DOID0060208
als17	DOID0060208
amyotrophic lateral sclerosis 17	DOID0060208
chmp2b-related amyotrophic lateral sclerosis	DOID0060208
amyotrophic lateral sclerosis type 18	DOID0060209
als18	DOID0060209
amyotrophic lateral sclerosis 18	DOID0060209
amyotrophic lateral sclerosis type 19	DOID0060210
als19	DOID0060210
amyotrophic lateral sclerosis 19	DOID0060210
amyotrophic lateral sclerosis type 20	DOID0060211
als20	DOID0060211
amyotrophic lateral sclerosis 20	DOID0060211
amyotrophic lateral sclerosis type 21	DOID0060212
als21	DOID0060212
ftdals1	DOID0060213
alsftd	DOID0060213
amyotrophic lateral sclerosis and/or frontotemporal dementia	DOID0060213
frontotemporal dementia and/or amyotrophic lateral sclerosis 1	DOID0060213
frontotemporal dementia and/or motor neuron disease	DOID0060213
ftdmnd	DOID0060213
ftdals2	DOID0060214
frontotemporal dementia and/or amyotrophic lateral sclerosis 2	DOID0060214
balo concentric sclerosis	DOID0060215
balo's concentric sclerosis	DOID0060215
cogan syndrome	DOID0060216
cogan's syndrome	DOID0060216
diffuse interstitual keratitis	DOID0060216
cogan-reese syndrome	DOID0060217
crest syndrome	DOID0060218
lymph node adenoid cystic carcinoma	DOID0060219
lymph node adenoid cystic cancer	DOID0060219
physical urticaria	DOID0060220
maffucci syndrome	DOID0060221
scheie syndrome	DOID0060222
mucopolysaccharidosis type 1s	DOID0060222
mucopolysaccharidosis type is	DOID0060222
mucopolysaccharidosis type v	DOID0060222
agraphia	DOID0060223
atrial fibrillation	DOID0060224
a-fib	DOID0060224
3mc syndrome	DOID0060225
craniofacial-ulnar-renal syndrome	DOID0060225
oculopalatoskeletal syndrome	DOID0060225
acrofrontofacionasal dysostosis	DOID0060226
affn dysostosis	DOID0060226
richieri-costa-colletto syndrome	DOID0060226
adams-oliver syndrome	DOID0060227
adams oliver syndrome	DOID0060227
intracranial berry aneurysm	DOID0060228
familial aneurysmal subarachnoid hemorrhage	DOID0060228
familial berry aneurysm	DOID0060228
familial intracranial saccular aneurysm	DOID0060228
saccular cerebral aneurysm	DOID0060228
baraitser-winter syndrome	DOID0060229
basal ganglia calcification	DOID0060230
childhood-onset idiopathic basal ganglia calcification	DOID0060230
fahr disease	DOID0060230
idiopathic basal ganglia calcification	DOID0060230
bruck syndrome	DOID0060231
osteogenesis imperfecta with congenital joint contractures	DOID0060231
branchiootic syndrome	DOID0060232
bo syndrome	DOID0060232
bor	DOID0060232
branchiootic dysplasia	DOID0060232
cardiofaciocutaneous syndrome	DOID0060233
cardio-facial-cutaneous syndrome	DOID0060233
cfc syndrome	DOID0060233
carpenter syndrome	DOID0060234
acrocephalopolysyndactyly type ii	DOID0060234
carnitine palmitoyltransferase ii deficiency	DOID0060235
cpt-ii	DOID0060235
infantile carnitine palmitoyltransferase ii deficiency	DOID0060235
late-onset carnitine palmitoyltransferase ii deficiency	DOID0060235
lethal neonatal carnitine palmitoyltransferase ii deficiency	DOID0060235
xanthinuria	DOID0060236
xanthine dehydrogenase deficiency	DOID0060236
xanthine oxidase deficiency	DOID0060236
warburg micro syndrome	DOID0060237
micro syndrome	DOID0060237
warbm	DOID0060237
warburg-sjo-fledelius syndrome	DOID0060237
van maldergem syndrome	DOID0060238
cerebro-facio-articular syndrome	DOID0060238
van der woude syndrome	DOID0060239
uv-sensitive syndrome	DOID0060240
3-m syndrome	DOID0060241
dolichospondylic dysplasia	DOID0060241
gloomy face syndrome	DOID0060241
le merrer syndrome	DOID0060241
miller-mckusick-malvaux syndrome	DOID0060241
three m syndrome	DOID0060241
yakut short stature syndrome	DOID0060241
synpolydactyly	DOID0060242
syndactyly type 2	DOID0060242
stuttering	DOID0060243
familial persistent stuttering	DOID0060243
stammering	DOID0060243
specific language impairment	DOID0060244
mast syndrome	DOID0060245
autosomal recessive spastic paraplegia 21	DOID0060245
masa syndrome	DOID0060246
crash syndrome	DOID0060246
gareis-mason syndrome	DOID0060246
l1 syndrome	DOID0060246
x-linked complicated hereditary spastic paraplegia type 1	DOID0060246
x-linked corpus callosum agenesis	DOID0060246
smith-mccort dysplasia	DOID0060247
simpson-golabi-behmel syndrome	DOID0060248
bulldog syndrome	DOID0060248
dgsx golabi-rosen syndrome	DOID0060248
golabi-rosen syndrome	DOID0060248
sara angers syndrome	DOID0060248
sgb syndrome	DOID0060248
simpson dysmorphia syndrome	DOID0060248
x-linked dysplasia gigantism syndrome	DOID0060248
scoliosis	DOID0060249
idiopathic scoliosis	DOID0060250
sclerosteosis	DOID0060251
sclerocornea	DOID0060252
isolated congenital sclerocornea	DOID0060252
scapuloperoneal myopathy	DOID0060253
robinow syndrome	DOID0060254
acral dysostosis with facial and genital abnormalities	DOID0060254
fetal face syndrome	DOID0060254
robinow dwarfism	DOID0060254
rippling muscle disease	DOID0060255
dowling-degos disease	DOID0060256
dark dot disease	DOID0060256
reticular pigment anomaly of flexures	DOID0060256
dyschromatosis symmetrica hereditaria	DOID0060257
reticulate acropigmentation of dohi	DOID0060257
reticulate acropigmentation of kitamura	DOID0060258
rapk	DOID0060258
renal-hepatic-pancreatic dysplasia	DOID0060259
ivemark's syndrome	DOID0060259
ptosis	DOID0060260
blepharoptosis	DOID0060260
drooping eyelid	DOID0060260
congenital ptosis	DOID0060261
gallbladder disease	DOID0060262
porencephaly	DOID0060263
pontocerebellar hypoplasia	DOID0060264
pch	DOID0060264
pontocerebellar hypoplasia type 1a	DOID0060265
pontocerebellar hypoplasia type 1b	DOID0060266
pontocerebellar hypoplasia type 2a	DOID0060267
pontocerebellar hypoplasia type 2b	DOID0060268
pontocerebellar hypoplasia type 2c	DOID0060269
pontocerebellar hypoplasia type 2d	DOID0060270
pontocerebellar hypoplasia type 2e	DOID0060271
pontocerebellar hypoplasia type 3	DOID0060272
pontocerebellar hypoplasia type 4	DOID0060273
pontocerebellar hypoplasia type 5	DOID0060274
pontocerebellar hypoplasia type 6	DOID0060275
pontocerebellar hypoplasia type 7	DOID0060276
pontocerebellar hypoplasia type 8	DOID0060277
pontocerebellar hypoplasia type 9	DOID0060278
pontocerebellar hypoplasia type 10	DOID0060279
primary pigmented nodular adrenocortical disease	DOID0060280
photosensitive epilepsy	DOID0060281
photogenic epilepsy	DOID0060281
photoparoxysmal response	DOID0060281
persistent hyperplastic primary vitreous	DOID0060282
peeling skin syndrome	DOID0060283
paroxysmal nocturnal hemoglobinuria	DOID0060284
parietal foramina	DOID0060285
caitlin marks	DOID0060285
enlarged parietal foramina	DOID0060285
hereditary cranium bifidum	DOID0060285
combined oxidative phosphorylation deficiency	DOID0060286
cornea plana	DOID0060287
flat cornea	DOID0060287
omodysplasia	DOID0060288
ohdo syndrome	DOID0060289
ohdo blepharophimosis syndrome	DOID0060289
blepharophimosis-intellectual disability syndrome, sbbys type	DOID0060290
ohdo syndrome, sbbys variant	DOID0060290
say-barber-biesecker-young-simpson syndrome	DOID0060290
oculodentodigital dysplasia	DOID0060291
odd syndrome	DOID0060291
x-linked chondrodysplasia punctata	DOID0060292
chondrodystrophia calcificans congenita	DOID0060292
autosomal dominant chondrodysplasia punctata	DOID0060293
cold-induced sweating syndrome	DOID0060294
crisponi syndrome	DOID0060294
sohar-crisponi syndrome	DOID0060294
complement component 2 deficiency	DOID0060295
congenital secretory chloride diarrhea 1	DOID0060296
congenital chloride diarrhea finnish type	DOID0060296
congenital chloridorrhea	DOID0060296
complement component 4a deficiency	DOID0060297
complement component 4b deficiency	DOID0060298
complement component 6 deficiency	DOID0060299
complement component 7 deficiency	DOID0060300
type i complement component 8 deficiency	DOID0060301
type ii complement component 8 deficiency	DOID0060302
complement component 9 deficiency	DOID0060303
dyschromatosis universalis hereditaria	DOID0060304
megalocornea	DOID0060305
anterior megalophthalmos	DOID0060305
congenital anterior megalophthalmia	DOID0060305
meier-gorlin syndrome	DOID0060306
ear-patella-short stature syndrome	DOID0060306
autosomal dominant non-syndromic intellectual disability	DOID0060307
autosomal dominant mental retardation	DOID0060307
autosomal dominant non-syndromic mental retardation	DOID0060307
autosomal recessive non-syndromic intellectual disability	DOID0060308
autosomal recessive mental retardation	DOID0060308
autosomal recessive non-syndromic mental retardation	DOID0060308
syndromic x-linked intellectual disability	DOID0060309
syndromic x-linked mental retardation	DOID0060309
uvulitis	DOID0060310
acute uvulitis	DOID0060310
adenoid hypertrophy	DOID0060311
adenoidal hypertrophy	DOID0060311
enlarged adenoids	DOID0060311
angular cheilitis	DOID0060312
angular cheilosis	DOID0060312
angular stomatitis	DOID0060312
cheilosis	DOID0060312
commissural cheilitis	DOID0060312
tracheomalacia	DOID0060313
congenital tracheomalacia	DOID0060313
persistent generalized lymphadenopathy	DOID0060314
pgl	DOID0060314
oral hairy leukoplakia	DOID0060315
hairy leukoplakia	DOID0060315
orofaciodigital syndrome i	DOID0060316
orofaciodigital syndrome 1	DOID0060316
orofaciodigital syndrome type i	DOID0060316
papillon-leage-psaume syndrome	DOID0060316
lung abscess	DOID0060317
acute promyelocytic leukemia	DOID0060318
acute myeloblastic leukemia type 3	DOID0060318
acute myeloid leukemia m3	DOID0060318
apl	DOID0060318
cardiac arrest	DOID0060319
cardiopulmonary arrest	DOID0060319
circulatory arrest	DOID0060319
inguinal hernia	DOID0060320
umbilical hernia	DOID0060321
mastoiditis	DOID0060322
breast abscess	DOID0060323
dental abscess	DOID0060324
cervical polyp	DOID0060325
myelomeningocele	DOID0060326
omphalocele	DOID0060327
omphalocoele	DOID0060327
anal fistula	DOID0060328
ectopic pregnancy	DOID0060329
eccyesis	DOID0060329
rapp-hodgkin syndrome	DOID0060330
anhidrotic ectodermal dysplasia with cleft lip/palate	DOID0060330
mitochondrial complex v (atp synthase) deficiency nuclear type 2	DOID0060331
mc5dn2	DOID0060331
neonatal mitochondrial encephalocardiomyopathy due to atp synthase deficiency	DOID0060331
mitochondrial complex v (atp synthase) deficiency nuclear type 3	DOID0060332
mc5dn3	DOID0060332
mitochondrial complex v (atp synthase) deficiency nuclear type 4	DOID0060333
mc5dn4	DOID0060333
transient neonatal diabetes mellitus	DOID0060334
autosomal dominant sideroblastic anemia	DOID0060335
3-methylglutaconic aciduria	DOID0060336
cednik syndrome	DOID0060337
cerebral dysgenesis, neuropathy, ichthyosis and keratoderma syndrome	DOID0060337
parameningeal embryonal rhabdomyosarcoma	DOID0060338
chronic atrial and intestinal dysrhythmia	DOID0060339
caid syndrome	DOID0060339
ciliopathy	DOID0060340
agnathia-otocephaly complex	DOID0060341
agnathia-holoprosencephaly-situs inversus syndrome	DOID0060341
dysgnathia complex agnathia-holoprosencephaly	DOID0060341
holoprosencephaly-agnathia	DOID0060341
otocephaly	DOID0060341
acromelic frontonasal dysostosis	DOID0060342
glucocorticoid-induced osteoporosis	DOID0060343
steroid-induced osteoporosis	DOID0060343
acrodermatitis chronica atrophicans	DOID0060344
herxheimer disease	DOID0060344
primary diffuse atrophy	DOID0060344
bacillary angiomatosis	DOID0060345
native american myopathy	DOID0060346
acrorenal syndrome	DOID0060347
hypoparathyroidism-retardation-dysmorphism syndrome	DOID0060348
hrd syndrome	DOID0060348
hypoparathyroidism with short stature, mental retardation and seizures	DOID0060348
sanjad-sakati syndrome	DOID0060348
lymphedema, microcephaly and chorioretinopathy syndrome	DOID0060349
chorioretinal dysplasia-microcephaly-mental retardation syndrome	DOID0060349
lymphedema and retinal folds with ficrocephaly and microphthalmos	DOID0060349
microcephaly lymphedema chorioretinal dysplasia	DOID0060349
microcephaly, lymphedema, chorioretinal dysplasia syndrome	DOID0060349
adenine phosphoribosyltransferase deficiency	DOID0060350
2,8-dihydroxyadenine urolithiasis	DOID0060350
aprt deficiency	DOID0060350
mitochondrial complex iii deficiency nuclear type 2	DOID0060351
mc3dn2	DOID0060351
kleefstra syndrome	DOID0060352
9q subtelomeric deletion syndrome	DOID0060352
9q-syndrome	DOID0060352
9q34 deletion syndrome	DOID0060352
acrofacial dysostosis cincinnati type	DOID0060353
stormorken syndrome	DOID0060354
thrombocytopathy, asplenia and miosis	DOID0060354
amyotrohpic lateral sclerosis type 22	DOID0060355
als 22	DOID0060355
amyotrohpic lateral sclerosis 22 with or without frontotemporal dementia	DOID0060355
amyotrophic lateral sclerosis 22	DOID0060355
vici syndrome	DOID0060356
immunodeficiency with cleft lip/palate, cataract, hypopigmentation, and absent corpus callosum	DOID0060356
chylomicron retention disease	DOID0060357
anderson disease	DOID0060357
cmrd	DOID0060357
multiple acyl-coa dehydrogenase deficiency	DOID0060358
electron transfer flavoprotein deficiency	DOID0060358
electron transfer flavoprotein ubiquinone oxidoreductase deficiency	DOID0060358
glutaric acidemia type 2	DOID0060358
glutaric aciduria type 2	DOID0060358
mad deficiency	DOID0060358
madd	DOID0060358
sakati-nyhan syndrome	DOID0060359
acps with leg hypoplasia	DOID0060359
acrocephalopolysyndactyly type 3	DOID0060359
acrocephalopolysyndactyly type iii	DOID0060359
sakati-nyhan-tisdale syndrome	DOID0060359
hereditary papulotranslucent acrokeratoderma	DOID0060360
punctate palmoplantar keratoderma	DOID0060361
punctate palmoplantar hyperkeratosis	DOID0060361
punctate palmoplantar keratoderma type iii	DOID0060362
acrokeratoelastoidosis of costa	DOID0060362
punctate palmoplantar hyperkeratosis type 3	DOID0060362
punctate palmoplantar keratoderma type 3	DOID0060362
glycerol kinase deficiency	DOID0060363
galloway-mowat syndrome	DOID0060364
galloway syndrome	DOID0060364
microcephaly, hiatal hernia and nephrotic syndrome	DOID0060364
nephrosis-microcephaly syndrome	DOID0060364
nephrosis-neuronal dysmigration syndrome	DOID0060364
mandibulofacial dysostosis with alopecia	DOID0060365
mfda	DOID0060365
hennekam syndrome	DOID0060366
hennekam lymphangiectasia-lymphedema syndrome	DOID0060366
lymphedem-lymphangiectasia-intellectual disability syndrome	DOID0060366
autosomal dominant parkinson disease 1	DOID0060367
park1	DOID0060367
autosomal recessive juvenile parkinson disease 2	DOID0060368
park2	DOID0060368
early-onset parkinson disease 6	DOID0060369
autosomal recessive early-onset parkinson disease 6	DOID0060369
park6	DOID0060369
autosomal recessive early-onset parkinson disease 7	DOID0060370
park7	DOID0060370
autosomal dominant parkinson disease 8	DOID0060371
park8	DOID0060371
autosomal recessive early-onset parkinson disease 15	DOID0060372
pallidopyramidal syndrome	DOID0060372
park15	DOID0060372
parkinsonian-pyramidal syndrome	DOID0060372
orofaciodigital syndrome iii	DOID0060373
sugarman syndrome	DOID0060373
orofaciodigital syndrome iv	DOID0060374
baraitser-burn syndrome	DOID0060374
ofd4	DOID0060374
orofaciodigital syndrome v	DOID0060375
ofd5	DOID0060375
orofaciodigital syndrome thurston type	DOID0060375
polydactyly, postaxial, with median cleft of upper lip	DOID0060375
joubert syndrome with orofaciodigital defect	DOID0060376
ofd6	DOID0060376
orofaciodigital syndrome vi	DOID0060376
varadi syndrome	DOID0060376
varadi-papp syndrome	DOID0060376
orofaciodigital syndrome vii	DOID0060377
ofd7	DOID0060377
whelan syndrome	DOID0060377
orofaciodigital syndrome viii	DOID0060378
ofd8	DOID0060378
acrofacial dysostosis	DOID0060379
orofaciodigital syndrome x	DOID0060380
ofd10	DOID0060380
orofaciodigital syndrome with fibular aplasia	DOID0060380
orofaciodigital syndrome xi	DOID0060381
orofaciodigital syndrome ix	DOID0060382
ofd9	DOID0060382
orofaciodigital syndrome with retinal abnormalities	DOID0060382
acrofacial dysostosis rodriguez type	DOID0060383
acrofacial dysostosis, syndrome of rodriguez	DOID0060383
acrofacial dysostosis, catania type	DOID0060384
opitz mollica sorge syndrome	DOID0060384
opitz-caltabiano syndrome	DOID0060384
acrofacial dysostosis, patagonia type	DOID0060385
chilblain lupus	DOID0060386
chondrodysplasia blomstrand type	DOID0060387
blomstrand lethal chondrodysplasia	DOID0060387
chromosomal deletion syndrome	DOID0060388
chromosome 10q23 deletion syndrome	DOID0060389
distal 10q deletion syndrome	DOID0060390
chromosome 10q26 deletion syndrome	DOID0060390
distal monosomy 10q	DOID0060390
monosomy 10qter	DOID0060390
telomeric deletion 10q	DOID0060390
terminal chromosome 10q26 deletion syndrome	DOID0060390
chromosome 13q14 deletion syndrome	DOID0060391
deletion 13q14	DOID0060391
chromosome 14q11-q22 deletion syndrome	DOID0060392
14q11.2 microdeletion syndrome	DOID0060392
chromosome 15q11.2 deletion syndrome	DOID0060393
15q11.2 microdeletion syndrome	DOID0060393
chromosome 15q13.3 microdeletion syndrome	DOID0060394
15q13.3 microdeletion syndrome	DOID0060394
chromosome 15q24 deletion syndrome	DOID0060395
15q24 microdeletion syndrome	DOID0060395
chromosome 15q25 deletion syndrome	DOID0060396
chromosome 15q26-qter deletion syndrome	DOID0060397
15q26 deletion syndrome	DOID0060397
distal 15q deletion syndrome	DOID0060397
distal monosomy 15q	DOID0060397
drayer syndrome	DOID0060397
telomeric 15q deletion syndrome	DOID0060397
chromosome 16p11.2 deletion syndrome, 220kb	DOID0060398
distal 16p11.2 microdeletion syndrome	DOID0060398
chromosome 16p12.1 deletion syndrome, 520kb	DOID0060399
chromosome 16p12.2-p11.2 deletion syndrome	DOID0060400
16p11.2-p12.2 microdeletion syndrome	DOID0060400
16p11.2p12.2 microdeletion syndrome	DOID0060400
chromosome 16q22 deletion syndrome	DOID0060401
chromosome 17p13.1 deletion syndrome	DOID0060402
chromosome 17q11.2 deletion syndrome, 1.4mb	DOID0060403
17q11 microdeletion syndrome	DOID0060403
neurofibromatosis type 1 microdeletion syndrome	DOID0060403
nf1 microdeletion syndrome	DOID0060403
van asperen syndrome	DOID0060403
chromosome 17q12 deletion syndrome	DOID0060404
17q12 microdeletion syndrome	DOID0060404
chromosome 17q23.1-q23.2 deletion syndrome	DOID0060405
17q23.1-q23.2 microdeletion syndrome	DOID0060405
17q23.1q23.2 microdeletion syndrome	DOID0060405
chromosome 18p deletion syndrome	DOID0060406
18p- syndrome	DOID0060406
de grouchy syndrome	DOID0060406
monosomy 18p	DOID0060406
chromosome 18q deletion syndrome	DOID0060407
18q- syndrome	DOID0060407
deletion 18q	DOID0060407
monosomy 18q	DOID0060407
chromosome 19q13.11 deletion syndrome	DOID0060408
19q13.11 microdeletion syndrome	DOID0060408
monosomy 19q13.11	DOID0060408
chromosome 1p32-p31 deletion syndrome	DOID0060409
1p31p32 microdeletion syndrome	DOID0060409
chromosome 1p36 deletion syndrome	DOID0060410
1p36 deletion syndrome	DOID0060410
deletion 1p36	DOID0060410
monosomy 1p36	DOID0060410
chromosome 1q21.1 deletion syndrome	DOID0060411
1q21.1 microdeletion syndrome	DOID0060411
chromosome 1q41-q42 deletion syndrome	DOID0060412
1q41-q42 microdeletion syndrome	DOID0060412
1q41q42 microdeletion syndrome	DOID0060412
chromosome 22q11.2 deletion syndrome, distal	DOID0060413
distal 22q11.2 microdeletion syndrome	DOID0060413
chromosome 2p12-p11.2 deletion syndrome	DOID0060414
chromosome 2p16.1-p15 deletion syndrome	DOID0060415
2p15p16.1 microdeletion syndrome	DOID0060415
chromosome 2q31.2 deletion syndrome	DOID0060416
3p- syndrome	DOID0060417
chromosome 3pter-p25 deletion syndrome	DOID0060417
distal monosomy 3p	DOID0060417
chromosome 3q13.31 deletion syndrome	DOID0060418
3q13 microdeletion syndrome	DOID0060418
monosomy 3q13	DOID0060418
chromosome 3q29 microdeletion syndrome	DOID0060419
3q subtelomere deletion syndrome	DOID0060419
3q29 microdeletion syndrome	DOID0060419
3qter deletion	DOID0060419
chromosome 4q21 deletion syndrome	DOID0060420
4q21 microdeletion syndrome	DOID0060420
monosomy 4q21	DOID0060420
chromosome 5q12 deletion syndrome	DOID0060421
chromosome 6pter-p24 deletion syndrome	DOID0060422
6p subtelomeric deletion syndrome	DOID0060422
6p25 microdeletion syndrome	DOID0060422
distal monosomy 6p	DOID0060422
chromosome 6q11-q14 deletion syndrome	DOID0060423
chromosome 6q24-q25 deletion syndrome	DOID0060424
6q25 microdeletion syndrome	DOID0060424
monosomy 6q25	DOID0060424
chromosome 8q21.11 deletion syndrome	DOID0060425
8q21.11 microdeletion syndrome	DOID0060425
chromosome 19p13.13 deletion syndrome	DOID0060426
chromosome xp21 deletion syndrome	DOID0060427
complex glycerol kinase deficiency	DOID0060427
monosomy xp21	DOID0060427
xp21 microdeletion syndrome	DOID0060427
chromosome 2q32-q33 deletion syndrome	DOID0060428
2q32-q33 microdeletion syndrome	DOID0060428
2q32q33 microdeletion syndrome	DOID0060428
[truncated: 17,350 more rows]
